# Supplementary material for: Analysis of Floral Color Differences between Different Ecological Conditions of Clematis tangutica (Maxim.) Korsh
Source: Molecules. 2023 Jan 3;28(1):462. doi: 10.3390/molecules28010462 (PMC9824731; doi:10.3390/molecules28010462)
Supplement: Supplementary file 1 [file molecules-28-00462-s001.zip]

Archive with 26 entries (25 files):
- Table S1.xlsx
- Table S2/
- Table S2/69Data list-N.xlsx
- Table S2/69Data list-P.xlsx
- Table S2/69Peak list-N.xlsx
- Table S2/69Peak list-P.xlsx
- Table S2/70Data list-N.xlsx
- Table S2/70Data list-P.xlsx
- Table S2/70Peak list-N.xlsx
- Table S2/70Peak list-P.xlsx
- Table S2/71Data list-N.xlsx
- Table S2/71Data list-P.xlsx
- Table S2/71Peak list-N.xlsx
- Table S2/71Peak list-P.xlsx
- Table S2/75Data list-N.xlsx
- Table S2/75Data list-P.xlsx
- Table S2/75Peak list-N.xlsx
- Table S2/75Peak list-P.xlsx
- Table S2/76Data list-N.xlsx
- Table S2/76Data list-P.xlsx
- Table S2/76Peak list-N.xlsx
- Table S2/76Peak list-P.xlsx
- Table S2/77Data list-N.xlsx
- Table S2/77Data list-P.xlsx
- Table S2/77Peak list-N.xlsx
- Table S2/77Peak list-P.xlsx
