# Supplementary material for: Analysis of Floral Color Differences between Different Ecological Conditions of Clematis tangutica (Maxim.) Korsh
Source: Molecules. 2023 Jan 3;28(1):462. doi: 10.3390/molecules28010462 (PMC9824731; doi:10.3390/molecules28010462)
Supplement: Supplementary file 1 [file molecules-28-00462-s001.zip › Table S1.xlsx]

## Sheet: Sheet1
Supplemental Table S1 Different flavonoid metabolites in G vs. N
Class	Index	Compounds	G1	G2	G3	N1	N2	N3	VIP	Fold_Change	Log2FC	Type
Flavonols	Lmjp004941	Rhamnocitrin (7-Methylkaempferol)	136970	179720	108110	400130	220150	297570	1.18016	2.16066	1.11147	up
	pme3514	Morin	25801	37346	527990	95246	125010	75850	0.137556	0.500909	-0.997379	insig
	MWSHY0151	Quercetagetin; 3,3',4',5,6,7-Hexahydroxyflavone	14374	12634	303480	28717	57590	32949	6.20072e-05	0.360848	-1.47054	insig
	mws0055	Tangeretin (4',5,6,7,8-Pentamethoxyflavone)	172130	206870	9830.4	18400	5840.2	13058	0.910186	0.0959241	-3.38196	insig
	mws4183	Quercetin-3-O-arabinoside (Guaijaverin)	231960	174160	418280	149240	272180	191270	0.525834	0.743195	-0.428187	insig
	Lmfn004036	Morin-3-O-lyxoside	241190	191600	444730	157690	272340	192440	0.622712	0.709351	-0.495428	insig
	Lmfn004065	Morin-3-O-arabinoside	191100	197960	403420	147930	307290	207140	0.331222	0.835807	-0.258759	insig
	Xmyp005654	Kaempferol-4'-O-glucoside	17863000	13130000	7280900	18876000	16712000	17395000	0.809007	1.38431	0.469169	insig
	mws0045	Quercetin-3-O-rhamnoside(Quercitrin)	27049	15149	44845	45392	68458	65532	1.05184	2.06084	1.04323	up
	mws0089	Kaempferol-7-O-glucoside	3177500	2038200	1496000	1528600	1212900	1659000	0.859027	0.655646	-0.609011	insig
	Lmmp003767	Kaempferol-7-O-glucuronide	3255700	3684000	7276200	12400000	15682000	11428000	1.23067	2.77928	1.47471	up
	Lmdp003286	Isohyperoside	74370000	80515000	91961000	56523000	62946000	66496000	1.19696	0.753364	-0.40858	insig
	MWSHY0046	Quercetin-3-O-glucoside (Isoquercitrin)	75565000	78445000	91410000	55390000	62405000	64152000	1.22805	0.74137	-0.431735	insig
	MWSHY0113	Quercetin-3-O-galactoside (Hyperin)	53155000	56799000	69034000	35548000	40195000	41082000	1.2602	0.652697	-0.615514	insig
	mws1329	Quercetin-7-O-glucoside	11849000	10562000	14294000	5227400	5554900	6797800	1.30363	0.478957	-1.06203	down
	Lmqp003647	Herbacetin-3-O-glucuronide	10155	1325.7	2194.1	865260	945170	1217800	1.34367	221.446	7.79081	up
	Hmjp003123	Quercetin-5-O-glucuronide	33274000	25464000	69315000	97975000	111960000	106250000	1.17687	2.46917	1.30403	up
	Lmmp003783	Quercetin-3-O-glucuronide	55486	33635	9	294540	389960	9	0.193798	7.67989	2.94109	insig
	Hmln002199	Quercetin-3-O-(6''-acetyl)galactoside	241110	224950	223630	98754	105390	104430	1.3694	0.44741	-1.16033	down
	Hmcp002399	Limocitrin-3-O-glucoside	9	9	20244	130570	125430	116610	1.10666	18.3896	4.20082	up
	Hmcp002187	Limocitrin-3-O-galactoside	89130	26498	57328	319790	239630	230580	1.25048	4.56764	2.19145	up
	HJAP006	Syringetin-7-O-glucoside	13430	9	31698	114000	129000	95291	0.875556	7.49476	2.90588	insig
	Lmmp003817	Kaempferol-3-O-(6''-malonyl)glucoside	5569200	5115800	1773500	836600	853390	709790	1.23814	0.192622	-2.37616	down
	Lmdp004892	Kaempferol-3-O-(6''-malonyl)galactoside	8461200	8196300	5028800	9	9	9	1.37346	1.24503e-06	-19.6154	down
	pmp000979	Ikarisoside D	59175	9519.8	17424	25711	11877	16470	0.25779	0.627714	-0.67182	insig
	pmp000980	Maohuoside A	276050	277730	223640	851900	892330	985070	1.36244	3.51071	1.81176	up
	pmp000589	Quercetin-7-O-(6''-malonyl)glucoside	6022400	6591000	5129600	2109200	1732000	2464100	1.33358	0.355368	-1.49261	down
	HJAP148	Kaempferol-3-O-sambubioside	1737400	2950500	6788600	1383500	3864000	2168500	0.475239	0.64619	-0.62997	insig
	MWSHY0161	Kaempferol-3-O-(6''-p-Coumaroyl)glucoside (Tiliroside)	995450	614670	108250	6900400	7121000	8180200	1.24455	12.9202	3.69155	up
	Lmyp004407	Kaempferol-3-O-(2''-p-Coumaroyl)galactoside	1024000	616250	105980	6470700	7058900	7816200	1.23657	12.2239	3.61164	up
	Smgp006499	Biondnoid I	1058600	606350	127530	6700100	6931400	8010500	1.25061	12.0738	3.5938	up
	Lmyp004318	Kaempferol-3-O-(6''-p-Coumaroyl)galactoside	1179100	635650	113610	6842200	6842700	7893000	1.22647	11.1898	3.48411	up
	Xmbp007290	Castanoside A [Kaempferol-3-O-(6''-p-coumaroyl)mannoside]	38608	47807	18355	30066	28725	29918	0.214492	0.846702	-0.240073	insig
	MWSHY0050	Kaempferol-3-O-rutinoside(Nicotiflorin)	3574600	2919500	2007600	20460000	17525000	15993000	1.34675	6.34908	2.66655	up
	Lmsp004670	Kaempferol-3-O-glucoside-7-O-rhamnoside	4160900	3144600	2111900	22000000	18768000	17894000	1.34011	6.22911	2.63903	up
	MWSslk254	Kaempferol-3-O-glucorhamnoside	3535900	2824000	2109000	20738000	16894000	16624000	1.35187	6.4065	2.67954	up
	MWSHY0061	Kaempferol-3-O-neohesperidoside	114070	69587	194230	1671800	2112100	2956400	1.3407	17.8368	4.15679	up
	Lmtp004044	Quercetin-3-O-apiosyl(1→2)galactoside	1116300	1614000	3252500	880900	2851700	1967400	0.0798114	0.952731	-0.0698589	insig
	Lmjp002596	Quercetin-3-O-sambubioside	1195800	1493400	3479400	940540	3103000	2002600	0.0262473	0.980148	-0.0289287	insig
	Lmyp004052	Quercetin-3-O-(6''-p-Coumaroyl)galactoside	9517.3	14078	10154	56517	130920	76540	1.32444	7.8217	2.96748	up
	Lmdp004267	Quercetin-3-O-(6''-p-Coumaroyl)glucoside	9	9	9	68167	120700	80856	1.37271	9989.74	13.2862	up
	MWSHY0067	Quercetin-3-O-rutinoside (Rutin)	207090	206020	313560	1317200	1619400	1513100	1.3559	6.12341	2.61434	up
	pmn001583	Quercetin-3-O-robinobioside	3518100	3271300	7165300	15534000	19260000	16839000	1.28684	3.70004	1.88754	up
	Lmsp004166	Quercetin-3-O-glucoside-7-O-rhamnoside	345620	435670	316670	441540	1312100	943280	1.05936	2.4563	1.29649	up
	pmp001310	6-Hydroxykaempferol-3,6-O-Diglucoside	9325700	7989700	15410000	3344100	7980000	6237700	0.962052	0.536641	-0.89797	insig
	Zmcp002666	Quercetin-3,7-Di-O-glucoside	30522000	22238000	34407000	1477500	2018100	1880300	1.36412	0.0616736	-4.0192	down
	MWSHY0162	Quercetin-3-O-sophoroside (Baimaside)	11032000	9615300	18185000	4128200	9642700	7381700	0.964078	0.544717	-0.876422	insig
	Lmmp002560	Quercetin-3-O-(2''-O-glucosyl)glucuronide	299670	155330	255450	4304000	5508600	7605000	1.35797	24.5163	4.61567	up
	Hmcp001578	Isorhamnetin-3,7-O-diglucoside	126610	124310	57652	35433	48988	49391	1.11772	0.433649	-1.2054	down
	Hmcp001629	Kaempferol-3-O-(6''-Malonyl)glucoside-7-O-Glucoside	879430	843030	1641800	107740	141040	116100	1.34378	0.108458	-3.2048	down
	pmb0709	Quercetin-7-O-(6''-malonyl)glucosyl-5-O-glucoside	69770	61853	25606	21578	11787	12769	1.16683	0.293419	-1.76897	down
	Lmmp002995	Quercetin-7-O-(2''-malonyl)glucosyl-5-O-glucoside	71703	78160	9	72957	64320	153650	0.63919	1.94117	0.956926	insig
	pmb0706	Quercetin-3-O-(6''-malonyl)glucosyl-5-O-glucoside	678930	702460	806480	30361	73973	36851	1.34907	0.0645308	-3.95387	down
	HJAP061	Quercetin-3-O-(2''-O-arabinosyl)rutinoside	9	9	9	1225200	2075700	1697200	1.37338	185115	17.4981	up
	Lmsp003161	Kaempferol-3-O-sophoroside-7-O-rhamnoside	9	9	9	1109000	1513200	1335000	1.37365	146563	17.1612	up
	pmp001105	Kaempferol-3-O-neohesperidoside-7-O-glucoside	9	9	9	1140400	1516400	1201300	1.37356	142893	17.1246	up
	Lmjp003206	Quercetin-3-O-Sambubioside-5-O-Glucoside	383170	388090	1620000	245620	746810	417590	0.42999	0.589656	-0.762055	insig
	Lmyp003588	Quercetin-3-O-(2'',6''-digalloyl)-glucoside	70698	45891	9	109160	114170	105010	0.713372	2.816	1.49365	insig
	Lmqp002170	Kaempferol-3-O-sophorotrioside	89608	91064	62999	150390	217550	178020	1.2753	2.24056	1.16386	up
	Lmmp002755	Quercetin-7-O-rutinoside-4'-O-glucoside	9	9	9	779040	1137000	1222600	1.37359	116246	16.8268	up
	Lmmp002334	Quercetin-3-O-rutinoside-7-O-glucoside	2253500	2004200	2510500	3520700	4580200	3917600	1.2967	1.77573	0.828413	insig
	Zmhp001956	6-Hydroxykaempferol 3,6,7-triglucoside	1846400	1233700	1475000	80455	138910	113680	1.35825	0.0731148	-3.77369	down
	Lmmp001965	Gossypetin-3-O-rutinoside-8-O-glucoside	815400	512860	440140	193410	274080	274660	1.21896	0.419673	-1.25266	down
Flavones	pmp000344	3',4',7-Trihydroxyflavone	337750	263970	32555	268180	191060	198750	0.365215	1.03739	0.0529572	insig
	MWS20151	Apigenin	5199500	4164800	483570	4348200	3292800	3347200	0.429334	1.11579	0.158071	insig
	Hmhp005228	Norwogonin	24849	27519	68648	30636	89253	45866	0.471309	1.36969	0.453855	insig
	mws0129	Genkwanin (Apigenin 7-methyl ether)	20509	19236	2840.4	23198	18751	25825	0.69309	1.59148	0.670373	insig
	mws0051	Acacetin	18149	19412	2283	22505	17013	24843	0.68629	1.61532	0.691824	insig
	mws4160	Wogonin (5,7-Dihydroxy-8-Methoxyflavone)	8775.4	9073.3	1037.5	8499.3	7467.3	11542	0.612387	1.45654	0.54255	insig
	Hmbp002730	Isoscutellarein	46235	75353	16592	14442	15883	12895	1.02074	0.31278	-1.67678	down
	MWS20143	Luteolin (5,7,3',4'-Tetrahydroxyflavone)	75794	148730	35187	37982	33690	33709	0.913226	0.405763	-1.30129	insig
	pme1662	5,4'-Dihydroxy-7-methoxyflavanone (Sakuranetin)	21739	6805.4	9	6653.2	4100.5	9	0.131269	0.376932	-1.40762	insig
	pmp001127	Chrysoeriol	9	9	9	7404	3780.7	9172	1.3701	753.952	9.55833	up
	Lmzp004885	Tricin (5,7,4'-Trihydroxy-3',5'-dimethoxyflavone)	563.91	5702.8	6703	15886	11774	15021	0.976546	3.29082	1.71845	insig
	Lmtp004722	Mearnsetin	1219400	990990	1362700	9	9	9	1.37356	7.55648e-06	-17.0139	down
	Lmcp007240	5,6,7,4'-Tetramethoxyflavone	6334.7	8020	9	2309.4	9	868.37	0.258473	0.221863	-2.17226	insig
	Lmcp009530	5-Demethylnobiletin	48409	73475	4207.2	36451	1812.9	3479.7	0.662616	0.331059	-1.59484	insig
	mws0043	Nobiletin (5,6,7,8,3',4'-Hexamethoxyflavone)	431650	136390	9091.7	33509	9480.8	18878	0.728754	0.107199	-3.22164	insig
	mws0071	Apigenin-4'-O-rhamnoside	94939	84549	13393	105110	96714	130100	0.749811	1.72087	0.783142	insig
	Lmyp005841	Chrysin-7-O-glucoside	61260	110170	11754	9	9	9	1.35752	0.000147393	-12.728	down
	MWS20148	Apigenin-3'-O-α-D-glucopyranoside	2380200	1925900	327840	2997100	2552800	2936800	0.796612	1.83142	0.872964	insig
	MWSHY0189	Apigenin-7-O-glucoside(Cosmosiin)	2333600	1934400	358600	3349100	2701300	3104700	0.851962	1.9788	0.984623	insig
	mws0072	Apigenin-5-O-glucoside	1167800	1030800	237750	977450	673570	721450	0.214437	0.97378	-0.0383316	insig
	MWS20150	Luteolin-7-O-glucoside (Cynaroside)	18027000	15319000	7766600	20352000	15605000	16552000	0.661238	1.2772	0.352984	insig
	MWS20147	Luteolin-3'-O-glucoside	3599400	2819900	659060	1178900	850000	984700	0.703215	0.425748	-1.23193	insig
	Hmpp003270	Luteolin-4'-O-glucoside	11555000	8885400	3576500	8701900	8421800	8872100	0.352678	1.0824	0.114229	insig
	Lmjp003655	6-C-MethylKaempferol-3-glucoside	1938800	1483100	709860	4873500	2904800	3342000	1.15239	2.69142	1.42837	up
	Hmgp002189	Hispidulin-7-O-Glucoside	2130900	1545800	785300	5573400	3200200	3730700	1.16364	2.8024	1.48666	up
	Jmlp006024	hydnocarpin	11285	7052.8	4060.3	17468	13577	14866	1.08971	2.04977	1.03546	up
	pmp000581	Apigenin-7-O-(6''-acetyl)glucoside	6726900	5266400	554890	11743000	8694200	11892000	0.892945	2.5764	1.36536	insig
	pmp000585	Apigenin-7-O-(6''-malonyl)glucoside	852820	999850	212290	45603	58066	51700	1.27032	0.0752407	-3.73234	down
	pmp000587	Luteolin-7-O-(6''-malonyl)glucoside	356770	352660	186730	4396	9	9	1.23189	0.00492546	-7.66553	down
	Zmjp004610	5,4'-Dihydroxy-3,6,7,3'-tetramethoxyflavone-4'-O-glucoside	9	9	17204	91236	21611	29324	1.03615	8.2552	3.0453	up
	pmf0472	Apiin	22226	25201	1716.2	824770	431790	780020	1.26162	41.4417	5.37301	up
	Lmpp003930	Apigenin-7-O-(6''-p-Coumaryl)glucoside	9	9	9	30746000	17665000	25785000	1.37354	2748000	21.39	up
	mws0047	Apigenin-7-O-neohesperidoside (Rhoifolin)	9	9	9	30328000	16899000	25729000	1.37351	2.70207e+06	21.3656	up
	pme0368	Apigenin-7-O-rutinoside (Isorhoifolin)	9	9	9	27850000	18066000	26761000	1.37368	2.69174e+06	21.3601	up
	mws1073	Apigenin-6,8-di-C-glucoside (Vicenin-2)	15437	14292	9	27973	13811	34768	0.69726	2.57421	1.36413	insig
	MWSHY0080	Luteolin-7-O-neohesperidoside (Lonicerin)	74424	81945	210030	1769300	1944500	795310	1.29815	12.3066	3.62136	up
	Hmmn004152	Neoeriocitrin	9	9	9	94102	53070	149110	1.3717	10973.4	13.4217	up
	Hmmn003584	Luteolin-7-O-rutinoside-5-O-rhamnoside	15144	14574	2757.1	15261	10692	16243	0.536531	1.29933	0.377772	insig
Anthocyanidins	Smlp002532	Cyanidin-3-O-arabinoside	9	9	9	21372	29796	15077	1.37139	2453.52	11.2606	up
	Smlp001915	Delphinidin-3-O-arabinoside	19205	28785	27712	17769	20412	11558	0.982689	0.657037	-0.605954	insig
	pmf0203	Peonidin-3-O-glucoside	864630	767740	981890	194940	153250	139830	1.36037	0.186676	-2.42139	down
	pme1398	Delphinidin-3-O-glucoside (Mirtillin)	102350	116510	77636	13174	15895	44174	1.21644	0.247029	-2.01725	down
	pmb0545	Rosinidin-3-O-glucoside	289170	491910	219430	9	9	9	1.37255	2.69862e-05	-15.1774	down
	Lmpp003296	Delphinidin-3-O-glucuronide	9	9	9	594500	815420	1333600	1.37316	101612	16.6327	up
	pme3391	Petunidin-3-O-glucoside	20668	9	9	115740	52147	62513	1.06789	11.138	3.47741	up
	Lmtp003079	Peonidin-3-O-rutinoside	11014	11757	19957	22383	24350	23503	1.12149	1.64379	0.717029	insig
	Lmcp004436	Cyanidin-3-O-(6''-O-caffeoyl)glucoside	223380	121500	86824	50542	33697	55998	1.17994	0.324845	-1.62218	down
	pme3256	Delphinidin-3-O-rutinoside	9	9	9	12859	26480	13586	1.37075	1960.19	10.9368	up
	Zmcp002924	Cyanidin-3-O-(2''-O-glucosyl)glucoside	199940	178650	14030	19810	253170	91697	0.0194919	0.928829	-0.106514	insig
	pme1777	Cyanidin-3,5-O-diglucoside (Cyanin)	235660	260690	24820	44889	235970	150310	0.00919693	0.82731	-0.273501	insig
	pmf0614	Peonidin-3,5-O-diglucoside	9	9	9	10214	21449	8732.6	1.36904	1496.13	10.547	up
	Lmpp003255	Delphinidin-3-O-(6''-O-feruloyl)glucoside	188610	118720	259480	3512400	4616300	6426200	1.35492	25.6786	4.6825	up
	Lmcp004347	Cyanidin-3-O-(6''-O-caffeoyl-2''-O-xylosyl)glucoside	7103.1	10010	46582	13575	23564	12380	0.0668686	0.777438	-0.3632	insig
	Zmqp002952	Delphinidin-3-O-rutinoside-7-O-glucoside	8070800	7374200	9366700	13960000	16884000	16126000	1.32355	1.89306	0.920719	insig
	Zmcp002986	Cyanidin-3-O-sophoroside-5-O-glucoside	138950	106910	9	32581	40054	66702	0.439188	0.566712	-0.819311	insig
	pmf0617	Peonidin-3-O-sophoroside-5-O-glucoside	31731	23663	37913	7648	7554.5	2135.6	1.23869	0.185818	-2.42804	down
	Zmcp002839	Delphinidin-3,5,3'-Tri-O-glucoside	203970	79865	107560	47598	69548	41846	1.10337	0.406219	-1.29967	down
Flavanones	mws0789	Pinocembrin (Dihydrochrysin)	4654.1	6490.9	8199.6	13805	8404.4	25572	1.04303	2.47001	1.30452	up
	MWSHY0017	Naringenin (5,7,4'-Trihydroxyflavanone)	293280	410970	844280	301810	349890	369480	0.613124	0.659451	-0.600662	insig
	mws0064	Eriodictyol (5,7,3',4'-Tetrahydroxyflavanone)	30887	52125	82199	52625	110210	82467	0.711228	1.48478	0.570249	insig
	MWSHY0009	Diosmetin (5,7,3'-Trihydroxy-4'-methoxyflavone)	138700	171040	115870	404230	218550	283260	1.191	2.1288	1.09004	up
	HJN087	Naringenin-4'-O-glucoside	6729700	9492700	14237000	7935600	20895000	12540000	0.499277	1.35822	0.441718	insig
	HJN090	Butin-7-O-glucoside	6672500	9372000	13763000	7633400	20663000	12788000	0.510311	1.37832	0.462915	insig
	HJN086	Eriodictyol-3'-O-glucoside	14691	15429	16376	221390	127870	249380	1.35701	12.8751	3.68651	up
	pmp000120	Diosmetin-6-C-glucoside	103970	54837	43144	578440	165370	187370	1.13992	4.61092	2.20505	up
	Hmmp004965	Diosmetin-7-O-glucoside	2329500	1589800	756780	5358100	2865700	3911000	1.10477	2.59508	1.37578	up
	pmp000579	Diosmetin-7-O-galactoside	2422400	1568500	753480	5035100	3039000	3914300	1.10756	2.52686	1.33735	up
	HJN079	Pinocembrin-7-O-rutinoside	9	9	9	55695	79624	76231	1.37348	7835.19	12.9358	up
	HJN076	Pinocembrin-7-O-neohesperidoside	9	9	9	46099	68725	82254	1.37315	7299.19	12.8335	up
	mws0046	Naringenin-7-O-Neohesperidoside(Naringin)	9	9	9	492110	486310	622580	1.37385	59296.3	15.8557	up
	mws0791	Poncirin (Isosakuranetin-7-O-neohesperidoside)	529790	320010	66745	3697900	3757700	4083700	1.25654	12.59	3.65421	up
	MWSHY0092	Eriodictyol-7-O-Rutinoside (Eriocitrin)	9	9	9	150150	125550	217380	1.37349	18262.2	14.1566	up
	mws1661	Diosmetin-7-O-rutinoside (Diosmin)	9407.4	5705.4	8650.2	647840	405110	832080	1.36526	79.3263	6.30973	up
	MWSslk165	Diosmetin-7-O-Neohesperidoside (Neodiosmin)	6656.3	5361.7	7485	729350	460160	843260	1.36928	104.229	6.70361	up
	pmb0628	Eriodictyol-8-C-glucoside-4'-O-glucoside	80456	73446	107080	9	34583	20716	0.795831	0.211923	-2.23839	insig
	Lmcn005735	Methylhesperidin	49533	48272	61458	9	9	9	1.37351	0.000169531	-12.5262	down
Flavonoids	mws1434	Apigenin-6-C-glucoside (Isovitexin)	17093000	13182000	4539800	26225000	17770000	21863000	0.922638	1.89167	0.919658	insig
	MWSHY0181	Apigenin-8-C-Glucoside (Vitexin)	17898000	16657000	4717000	25067000	20050000	21923000	0.844484	1.70707	0.771521	insig
	pme1611	Isohemiphloin	457660	330880	291990	1706100	1348200	1480100	1.34471	4.19646	2.06917	up
	mws1608	Luteolin-6-C-glucoside (Isoorientin)	7676500	3812300	4896500	513290	271710	381290	1.34442	0.071179	-3.8124	down
	mws1299	Luteolin-8-C-glucoside (Orientin)	11965000	5945000	17956000	1304900	814800	1211200	1.31114	0.0928707	-3.42863	down
	HJAP011	Chrysoeriol-8-C-glucoside (Scoparin)	179780	150060	53117	1033400	313370	345850	1.09962	4.41987	2.144	up
	pmp000236	Isovitexin-8-O-xylcoside	14856	13226	2597.3	26785	13076	13506	0.709741	1.73951	0.798682	insig
	pmp001106	Vitexin-2''-O-glucoside	533060	366530	174080	511130	277590	321660	0.173084	1.03419	0.0485028	insig
	pme1665	Isovitexin-7-O-glucoside(Saponarin)	29805	20518	8195.5	27397	26780	20585	0.574768	1.27758	0.353412	insig
	MWSslk146	4'-O-Glucosylvitexin	365670	251670	39715	714480	473270	642560	0.95799	2.78563	1.478	insig
	Zmjp003031	Orientin-2''-O-galactoside	585750	352730	635530	694760	1127700	680820	0.941384	1.59038	0.669375	insig
	pmp000126	Luteolin-6,8-di-C-glucoside	317680	154310	482360	47155	17240	35506	1.2732	0.10468	-3.25595	down
	Lmnp002448	5,7,3',4'-Tetrahydroxy-6-methoxyflavone-8-C-[glucosyl-(1-2)]-glucoside	20826	23548	17815	356680	441240	642650	1.3649	23.1644	4.53384	up
Isoflavones	mws0063	Genistein	198830	152770	17159	172370	120200	123900	0.436502	1.12938	0.175534	insig
	mws0918	Prunetin (5,4'-Dihydroxy-7-methoxyisoflavone)	169840	142380	20469	184670	145980	175430	0.66123	1.52118	0.605191	insig
	Lmmp004504	2'-Hydroxygenistein	75892	140840	40625	31870	28045	20730	1.11722	0.313358	-1.67411	down
	Lmmp005689	Cajanin	9651.8	9586.6	6671.5	24290	14643	15514	1.20031	2.1014	1.07135	up
	MWS20189	Tectorigenin	147080	190720	108200	422710	227100	288410	1.14347	2.10363	1.07288	up
	MWSslk002	Sophoricoside	2089400	1875400	258360	3190100	2620400	2986300	0.84462	2.08299	1.05866	insig
	pmp000413	Genistein-8-C-glucoside	263800	243700	64768	354010	292790	311700	0.817113	1.67491	0.744087	insig
	Lmgp004731	Genistein-7-O-galactoside	2048700	1917100	358580	3250900	2654400	3116200	0.891747	2.0862	1.06087	insig
	pmp000191	6''-O-Acetylgenistin	6170500	4746200	481890	10580000	8515700	11542000	0.90559	2.68785	1.42645	insig
	pmp000194	6''-O-Malonylgenistin	15167000	17238000	3906300	901140	913780	786620	1.2822	0.0716455	-3.80298	down
	Lmgp004474	Genistein-7-O-galactoside-rhamnose	9	9	9	26172000	17609000	25504000	1.37371	2.56611e+06	21.2912	up
Flavanonols	mws0914	Pinobanksin	77012	39430	3931.3	1436.6	1792.4	2396.6	1.11348	0.0467346	-4.41936	down
	mws1094	Aromadendrin (DihydroKaempferol)	10313	9433.5	12506	7009.7	4774.3	4134.2	1.2356	0.493549	-1.01873	down
	Cmsp004086	Dihydrokaempferide	141730	143810	212250	101400	126870	125030	1.01	0.709737	-0.494643	insig
	mws1174	3-O-Acetylpinobanksin	6994.4	19798	2889.3	207390	105430	269370	1.28076	19.6144	4.29384	up
	Lmmn004625	Dihydrokaempferol-7-O-glucoside	238250	195540	57912	2207600	1154200	2764800	1.27992	12.46	3.63923	up
	mws1361	Taxifolin-3-O-rhamnoside (Astilbin)	18840	20358	7169.8	49160	29096	46625	1.12244	2.69327	1.42936	up
	pmb2970	Hesperetin-5,7-di-O-glucoside	3248.7	1385.3	1851.3	13857	9630.2	18614	1.30663	6.49179	2.69862	up
Chalcones	Lmsp004137	3,4,2',4',6'-Pentahydroxychalcone	9	9	12642	4460.9	9227.7	18092	0.933266	2.51032	1.32787	insig
	Lmlp006175	Isosalipurposide (Phlorizin Chalcone)	15076000	19707000	30351000	19708000	43888000	29973000	0.682521	1.43656	0.52262	insig
	HJN055	Dihydrocharcone-4'-O-glucoside	181540	262230	342950	271920	644180	412980	0.858957	1.68939	0.756506	insig
	Hmpn005101	Sieboldin	9165.3	9193.7	3132.8	51799	49559	61713	1.29958	7.58759	2.92364	up
	Lmlp007435	Isosalipurposide-6''-O-p-coumaric acid	5646000	4665900	582780	8948600	6588200	8746600	0.854932	2.22892	1.15635	insig
Flavanols	mws0054	Catechin	124780	231600	7131	1860.1	3756.8	5945.4	1.0769	0.0318073	-4.9745	down
	Lmmp000897	Gallocatechin-(4α→8)-gallocatechin	1667400	1125000	1830800	1901500	3039000	1933600	0.927041	1.48687	0.572279	insig
