# Supplementary material for: Analysis of Floral Color Differences between Different Ecological Conditions of Clematis tangutica (Maxim.) Korsh
Source: Molecules. 2023 Jan 3;28(1):462. doi: 10.3390/molecules28010462 (PMC9824731; doi:10.3390/molecules28010462)
Supplement: Supplementary file 1 [file molecules-28-00462-s001.zip › Table S2/69Data list-N.xlsx]

## Sheet: Sheet1
Time（min)	Intensity(cps)	%Max.Intensity
0	0	0
2.0368	0	0
2.0519	0	0
2.0671	0	0
2.0827	0	0
2.0977	0	0
2.1129	0	0
2.128	0	0
2.1431	0	0
2.1579	0	0
2.1722	0	0
2.1867	220	0.1344
2.2014	0	0
2.2164	0	0
2.2312	440	0.2687
2.2461	0	0
2.2607	440	0.2687
2.2755	220	0.1344
2.2908	0	0
2.3066	0	0
2.3221	1761	1.0755
2.3377	220	0.1344
2.3533	440	0.2687
2.3689	0	0
2.3847	1100	0.6718
2.4008	0	0
2.4175	880	0.5374
2.434	0	0
2.4498	220	0.1344
2.4653	0	0
2.4802	220	0.1344
2.496	440	0.2687
2.5112	0	0
2.5273	1761	1.0755
2.5435	1320	0.8062
2.5597	1981	1.2099
2.576	880	0.5374
2.5926	1320	0.8062
2.6092	50618	30.914
2.6261	136670	83.4675
2.6429	152290	93.0108
2.6604	163740	100
2.6778	137990	84.2743
2.695	78348	47.8496
2.7116	44896	27.4194
2.7286	16946	10.3495
2.7453	8143	4.9732
2.7623	1541	0.9411
2.7802	2201	1.3442
2.7989	3081	1.8817
2.8176	0	0
2.8369	0	0
2.8565	0	0
2.877	0	0
2.8976	0	0
2.9182	0	0
2.9387	0	0
2.9591	0	0
2.9799	0	0
3.001	0	0
3.0221	0	0
3.043	0	0
3.0646	0	0
3.0857	0	0
3.1065	0	0
3.1269	0	0
3.1479	0	0
3.1689	0	0
3.1903	0	0
3.2116	0	0
3.2321	0	0
3.2526	0	0
3.2735	0	0
3.2938	0	0
3.3142	0	0
3.3342	0	0
3.3539	0	0
3.3742	0	0
3.3947	0	0
3.4156	0	0
3.4376	0	0
3.4592	0	0
3.4803	0	0
3.5023	0	0
3.5246	0	0
3.5465	0	0
3.5682	0	0
3.5896	0	0
3.6118	0	0
3.6347	0	0
3.6572	0	0
3.68	0	0
3.7036	0	0
3.7276	0	0
3.7513	0	0
3.7762	0	0
3.801	0	0
3.8262	0	0
3.8519	0	0
3.8774	0	0
3.9023	0	0
3.9281	0	0
3.9534	0	0
3.9791	0	0
4.0044	0	0
4.0298	0	0
4.0552	0	0
4.0807	0	0
4.1064	0	0
4.1312	0	0
4.1562	0	0
4.1806	0	0
4.2042	0	0
4.2272	0	0
4.2501	0	0
4.273	0	0
4.2948	0	0
4.316	0	0
4.3361	0	0
4.3558	0	0
4.3747	0	0
4.3932	0	0
4.412	0	0
4.4307	0	0
4.4482	0	0
4.4656	0	0
4.4826	0	0
4.5001	0	0
4.5171	0	0
4.5329	0	0
4.5488	0	0
4.5647	0	0
4.581	0	0
4.5978	0	0
4.6138	0	0
4.6293	0	0
4.6448	0	0
4.6604	0	0
4.6768	0	0
4.6929	0	0
4.7089	0	0
4.724	0	0
4.7384	0	0
4.7528	0	0
4.7669	0	0
4.7807	0	0
4.7947	0	0
4.8084	0	0
4.8222	0	0
4.8361	0	0
4.8497	0	0
4.8632	0	0
4.8763	0	0
4.8891	0	0
4.9018	0	0
4.915	0	0
4.928	0	0
4.9409	0	0
4.9541	0	0
4.9675	0	0
4.9813	0	0
4.9947	0	0
5.0084	0	0
5.0228	0	0
5.0367	0	0
5.0505	0	0
5.0655	0	0
5.0803	0	0
5.0956	0	0
5.1111	0	0
5.1267	0	0
5.1426	0	0
5.1585	0	0
5.1745	0	0
5.1894	0	0
5.2043	0	0
5.2198	0	0
5.2357	0	0
5.2523	0	0
5.2683	0	0
5.2841	0	0
5.3001	0	0
5.3156	0	0
5.3309	0	0
5.3458	0	0
5.3602	0	0
5.3753	0	0
5.3901	0	0
5.4054	0	0
5.4206	0	0
5.4362	0	0
5.452	0	0
5.4682	0	0
5.4842	0	0
5.4996	0	0
5.5151	0	0
5.5305	0	0
5.5458	0	0
5.5612	0	0
5.5767	0	0
5.5919	0	0
5.6067	0	0
5.6213	0	0
5.6363	0	0
5.6505	0	0
5.6647	0	0
5.6792	0	0
5.6939	0	0
5.7076	0	0
5.7214	0	0
5.7355	0	0
5.75	0	0
5.7644	0	0
5.7783	0	0
5.7918	0	0
5.8059	0	0
5.8197	0	0
5.8335	0	0
5.8477	0	0
5.8622	0	0
5.8777	0	0
5.8926	0	0
5.9076	0	0
5.9221	0	0
5.9355	0	0
5.9486	0	0
5.9615	0	0
5.9745	0	0
5.9875	0	0
6.0005	0	0
6.0146	0	0
6.0296	0	0
6.0444	0	0
6.0591	0	0
6.0739	0	0
6.0888	0	0
6.1037	0	0
6.119	0	0
6.1339	0	0
6.1483	0	0
6.1622	0	0
6.1762	0	0
6.1898	0	0
6.2036	0	0
6.2174	0	0
6.2317	0	0
6.246	0	0
6.261	0	0
6.276	0	0
6.2912	0	0
6.3073	0	0
6.323	0	0
6.3387	0	0
6.354	0	0
6.3686	0	0
6.3832	0	0
6.3977	0	0
6.4134	0	0
6.4271	0	0
6.4408	0	0
6.4545	0	0
6.4674	0	0
6.4799	0	0
6.4921	0	0
6.5053	0	0
6.5185	0	0
6.5308	0	0
6.5428	0	0
6.5539	0	0
6.5661	0	0
6.5784	0	0
6.5914	0	0
6.6043	0	0
6.6177	0	0
6.6317	0	0
6.6463	0	0
6.6609	0	0
6.6756	0	0
6.6893	0	0
6.7031	0	0
6.7171	0	0
6.7301	0	0
6.7432	0	0
6.7568	0	0
6.7699	0	0
6.7836	0	0
6.7969	0	0
6.8102	0	0
6.8235	0	0
6.8373	0	0
6.8511	0	0
6.8662	0	0
6.8812	0	0
6.8963	0	0
6.9108	0	0
6.9259	0	0
6.9399	0	0
6.9546	0	0
6.9692	0	0
6.9829	0	0
6.9965	0	0
7.01	0	0
7.0242	0	0
7.039	0	0
7.0537	0	0
7.0685	0	0
7.0832	0	0
7.0969	0	0
7.1105	0	0
7.1248	0	0
7.139	0	0
7.1532	0	0
7.1687	0	0
7.1841	0	0
7.1995	0	0
7.215	0	0
7.2304	0	0
7.247	0	0
7.2619	0	0
7.2769	0	0
7.2919	0	0
7.3069	0	0
7.3208	0	0
7.3353	0	0
7.3492	0	0
7.3631	0	0
7.3776	0	0
7.3916	0	0
7.405	0	0
7.4184	0	0
7.4318	0	0
7.4452	0	0
7.4586	0	0
7.4715	0	0
7.4844	0	0
7.4978	0	0
7.5118	0	0
7.5253	0	0
7.5382	0	0
7.5505	0	0
7.5622	0	0
7.5746	0	0
7.5869	0	0
7.5992	0	0
7.6116	0	0
7.6245	0	0
7.6368	0	0
7.6491	0	0
7.662	0	0
7.6749	0	0
7.6878	0	0
7.7001	0	0
7.7125	0	0
7.7242	0	0
7.7359	0	0
7.7477	0	0
7.76	0	0
7.7723	0	0
7.7846	0	0
7.7969	0	0
7.8086	0	0
7.8204	0	0
7.8321	0	0
7.8445	0	0
7.855	0	0
7.8656	0	0
7.8762	0	0
7.8873	0	0
7.8985	0	0
7.9096	0	0
7.9208	0	0
7.9314	0	0
7.942	0	0
7.9525	0	0
7.9625	0	0
7.9725	0	0
7.9825	0	0
7.9919	0	0
8.0013	0	0
8.0107	0	0
8.0195	0	0
8.0283	0	0
8.0372	0	0
8.0454	0	0
8.0536	0	0
8.0613	0	0
8.069	0	0
8.0766	0	0
8.0843	0	0
8.0919	0	0
8.0996	0	0
8.1072	0	0
8.1149	0	0
8.1225	0	0
8.1302	0	0
8.1378	0	0
8.1455	0	0
8.1531	0	0
8.1614	0	0
8.1691	0	0
8.1761	0	0
8.1826	0	0
8.1891	0	0
8.1957	0	0
8.2021	0	0
8.2086	0	0
8.2151	0	0
8.2216	0	0
8.228	0	0
8.2346	0	0
8.2419	0	0
8.2495	0	0
8.2566	0	0
8.2637	0	0
8.2707	0	0
8.2777	0	0
8.2842	0	0
8.2913	0	0
8.2984	0	0
8.3055	0	0
8.3125	0	0
8.3202	0	0
8.3284	0	0
8.3361	0	0
8.3443	0	0
8.3531	0	0
8.362	0	0
8.3708	0	0
8.3796	0	0
8.3884	0	0
8.3972	0	0
8.4061	0	0
8.4149	0	0
8.4237	0	0
8.4319	0	0
8.4402	0	0
8.4484	0	0
8.4567	0	0
8.4649	0	0
8.4732	0	0
8.4814	0	0
8.4896	0	0
8.4978	0	0
8.5061	0	0
8.5143	0	0
8.5231	0	0
8.532	0	0
8.5413	0	0
8.5502	0	0
8.5589	0	0
8.5672	0	0
8.5754	0	0
8.5842	0	0
8.5931	0	0
8.6018	0	0
8.61	0	0
8.6182	0	0
8.6263	0	0
8.6355	0	0
8.6447	0	0
8.6538	0	0
8.663	0	0
8.6726	0	0
8.6822	0	0
8.6927	0	0
8.7037	0	0
8.715	0	0
8.7269	0	0
8.7387	0	0
8.751	0	0
8.7632	0	0
8.7754	0	0
8.7881	0	0
8.8002	0	0
8.813	0	0
8.8263	0	0
8.8395	0	0
8.8526	0	0
8.8669	0	0
8.8811	0	0
8.8958	0	0
8.9104	0	0
8.9254	0	0
8.9401	0	0
8.9574	0	0
8.9748	0	0
8.9918	0	0
9.0089	0	0
9.0247	0	0
9.0402	0	0
9.0561	0	0
9.0721	0	0
9.0884	0	0
9.1052	0	0
9.1225	0	0
9.1398	0	0
9.157	0	0
9.1743	0	0
9.1916	0	0
9.2094	0	0
9.226	0	0
9.2422	0	0
9.2587	0	0
9.2753	0	0
9.293	0	0
9.3108	0	0
9.3275	0	0
9.3442	0	0
9.3616	0	0
9.3796	0	0
9.3963	0	0
9.4121	0	0
9.4285	0	0
9.4452	0	0
9.4618	0	0
9.4779	0	0
9.4936	0	0
9.5092	0	0
9.5246	0	0
9.54	0	0
9.5551	0	0
9.5708	0	0
9.5867	0	0
9.6022	0	0
9.6177	0	0
9.6321	0	0
9.6441	0	0
9.6561	0	0
9.6679	0	0
9.6797	0	0
9.6914	0	0
9.7032	0	0
9.7141	0	0
9.7251	0	0
9.7356	0	0
9.7461	0	0
9.7568	0	0
9.7675	0	0
9.7777	0	0
9.7879	0	0
9.7976	0	0
9.8074	0	0
9.8177	0	0
9.8286	0	0
9.8395	0	0
9.8505	0	0
9.8614	0	0
9.8723	0	0
9.8838	0	0
9.896	0	0
9.9081	0	0
9.9203	0	0
9.9319	0	0
9.9436	0	0
9.9546	0	0
9.9646	0	0
9.9746	0	0
9.9846	0	0
9.9946	0	0
10.0046	0	0
10.0146	0	0
10.0246	0	0
10.034	0	0
10.0428	0	0
10.0516	0	0
10.0604	0	0
10.0692	0	0
10.078	0	0
10.0869	0	0
10.0952	0	0
10.104	0	0
10.1122	0	0
10.1205	0	0
10.1287	0	0
10.1369	0	0
10.1452	0	0
10.1534	0	0
10.1617	0	0
10.1699	0	0
10.1781	0	0
10.1858	0	0
10.194	0	0
10.2022	0	0
10.211	0	0
10.2193	0	0
10.2275	0	0
10.2351	0	0
10.2422	0	0
10.2493	0	0
10.2563	0	0
10.264	0	0
10.2722	0	0
10.2805	0	0
10.2887	0	0
10.297	0	0
10.3064	0	0
10.3158	0	0
10.3252	0	0
10.3346	0	0
10.3447	0	0
10.3546	0	0
10.3646	0	0
10.3751	0	0
10.3856	0	0
10.3962	0	0
10.4072	0	0
10.4183	0	0
10.4294	0	0
10.4398	0	0
10.4508	0	0
10.4623	0	0
10.4749	0	0
10.4879	0	0
10.5004	0	0
10.5133	0	0
10.5262	0	0
10.5391	0	0
10.552	0	0
10.5649	0	0
10.5765	0	0
10.5887	0	0
10.6009	0	0
10.6135	0	0
10.6267	0	0
10.6408	0	0
10.6549	0	0
10.6691	0	0
10.6843	0	0
10.6994	0	0
10.714	0	0
10.7296	0	0
10.7452	0	0
10.7608	0	0
10.7774	0	0
10.7936	0	0
10.8102	0	0
10.8273	0	0
10.845	0	0
10.8626	0	0
10.8803	0	0
10.8974	0	0
10.9145	0	0
10.9321	0	0
10.9498	0	0
10.9657	0	0
10.9816	0	0
10.9969	0	0
11.0122	0	0
11.0275	0	0
11.0423	0	0
11.0582	0	0
11.0742	0	0
11.0902	0	0
11.1062	0	0
11.1228	0	0
11.1394	0	0
11.1555	0	0
11.1701	0	0
11.1847	0	0
11.1982	0	0
11.2118	0	0
11.2254	0	0
11.2389	0	0
11.2527	0	0
11.2658	0	0
11.2783	0	0
11.2921	0	0
11.3054	0	0
11.3177	0	0
11.33	0	0
11.3436	0	0
11.3566	0	0
11.3697	0	0
11.3828	0	0
11.3965	0	0
11.4091	0	0
11.4217	0	0
11.4344	0	0
11.4461	0	0
11.4577	0	0
11.4693	0	0
11.4804	0	0
11.492	0	0
11.5031	0	0
11.5143	0	0
11.5248	0	0
11.5354	0	0
11.546	0	0
11.5566	0	0
11.5677	0	0
11.5789	0	0
11.5894	0	0
11.5994	0	0
11.6094	0	0
11.6194	0	0
11.6294	0	0
11.6394	0	0
11.6494	0	0
11.66	0	0
11.67	0	0
11.6799	0	0
11.6899	0	0
11.6999	0	0
11.7099	0	0
11.7193	0	0
11.7281	0	0
11.7364	0	0
11.7441	0	0
11.7523	0	0
11.7606	0	0
11.7688	0	0
11.777	0	0
11.7853	0	0
11.7932	0	0
11.8008	0	0
11.8085	0	0
11.8156	0	0
11.8226	0	0
11.8303	0	0
11.838	0	0
11.8456	0	0
11.8533	0	0
11.861	0	0
11.8687	0	0
11.8763	0	0
11.884	0	0
11.8917	0	0
11.8993	0	0
11.907	0	0
11.9147	0	0
11.9223	0	0
11.93	0	0
11.9377	0	0
11.9453	0	0
11.953	0	0
11.9612	0	0
11.9683	0	0
11.9754	0	0
11.9825	0	0
11.9895	0	0
11.996	0	0
12.0025	0	0
12.009	0	0
12.0143	0	0
12.0196	0	0
12.0249	0	0
12.0296	0	0
12.0344	0	0
12.0391	0	0
12.0439	0	0
12.0486	0	0
12.0533	0	0
12.0575	0	0
12.0617	0	0
12.0664	0	0
12.0711	0	0
12.0759	0	0
12.0806	0	0
12.0854	0	0
12.0901	0	0
12.0949	0	0
12.0996	0	0
12.1044	0	0
12.1091	0	0
12.1138	0	0
12.1186	0	0
12.1233	0	0
12.1281	0	0
12.1328	0	0
12.1375	0	0
12.1423	0	0
12.1471	0	0
12.1518	0	0
12.1565	0	0
12.1613	0	0
12.166	0	0
12.1702	0	0
12.1744	0	0
12.1785	0	0
12.1827	0	0
12.1868	0	0
12.191	0	0
12.1952	0	0
12.1993	0	0
12.2035	0	0
12.2076	0	0
12.2118	0	0
12.2159	0	0
12.2201	0	0
12.2243	0	0
12.2284	0	0
12.2326	0	0
12.2367	0	0
12.2403	0	0
12.244	0	0
12.2475	0	0
12.2511	0	0
12.2547	0	0
12.2582	0	0
12.2618	0	0
12.2654	0	0
12.2691	0	0
12.2727	0	0
12.2762	0	0
12.2798	0	0
12.2834	0	0
12.2869	0	0
12.2905	0	0
12.2943	0	0
12.2979	0	0
12.3014	0	0
12.305	0	0
12.3086	0	0
12.3122	0	0
12.3157	0	0
12.3193	0	0
12.3229	0	0
12.3264	0	0
12.3295	0	0
12.3324	0	0
12.3354	0	0
12.3384	0	0
12.3414	0	0
12.3444	0	0
12.3474	0	0
12.3504	0	0
12.3534	0	0
12.3564	0	0
12.3593	0	0
12.3623	0	0
12.3653	0	0
12.3683	0	0
12.3713	0	0
12.3743	0	0
12.3773	0	0
12.3803	0	0
12.3833	0	0
12.3863	0	0
12.3893	0	0
12.3922	0	0
12.3954	0	0
12.3984	0	0
12.4014	0	0
12.4044	0	0
12.4073	0	0
12.4103	0	0
12.4133	0	0
12.4163	0	0
12.4193	0	0
12.4223	0	0
12.4253	0	0
12.4277	0	0
12.4301	0	0
12.4325	0	0
12.4349	0	0
12.4373	0	0
12.4397	0	0
12.4421	0	0
12.4448	0	0
12.4466	0	0
12.4484	0	0
12.4502	0	0
12.4521	0	0
12.4539	0	0
12.4557	0	0
12.4575	0	0
12.4593	0	0
12.4612	0	0
12.463	0	0
12.4648	0	0
12.4666	0	0
12.4685	0	0
12.4703	0	0
12.4721	0	0
12.4739	0	0
12.4758	0	0
12.4776	0	0
12.4794	0	0
12.4812	0	0
12.4831	0	0
12.4849	0	0
12.4867	0	0
12.4885	0	0
12.4903	0	0
12.4922	0	0
12.494	0	0
12.4958	0	0
12.4977	0	0
12.4995	0	0
12.5013	0	0
12.5031	0	0
12.505	0	0
12.5062	0	0
12.5074	0	0
12.5087	0	0
12.5099	0	0
12.5112	0	0
12.5124	0	0
12.5136	0	0
12.5149	0	0
12.5161	0	0
12.5174	0	0
12.5186	0	0
12.5198	0	0
12.5211	0	0
12.5223	0	0
12.5235	0	0
12.5248	0	0
12.526	0	0
12.5273	0	0
12.5285	0	0
12.5298	0	0
12.531	0	0
12.5322	0	0
12.5335	0	0
12.5347	0	0
12.536	0	0
12.5372	0	0
12.5384	0	0
12.5397	0	0
12.5409	0	0
12.5422	0	0
12.5434	0	0
12.5447	0	0
12.5459	0	0
12.5471	0	0
12.5484	0	0
12.5496	0	0
12.5508	0	0
12.5521	0	0
12.5533	0	0
12.5546	0	0
12.5558	0	0
12.557	0	0
12.5582	0	0
12.5595	0	0
12.5607	0	0
12.562	0	0
12.5632	0	0
12.5645	0	0
12.5657	0	0
12.5669	0	0
12.5682	0	0
12.5694	0	0
12.5707	0	0
12.5719	0	0
12.5731	0	0
12.5744	0	0
12.5756	0	0
12.5769	0	0
12.5781	0	0
12.5793	0	0
12.5806	0	0
12.5818	0	0
12.5831	0	0
12.5843	0	0
12.5856	0	0
12.5868	0	0
12.588	0	0
12.5893	0	0
12.5905	0	0
12.5917	0	0
12.593	0	0
12.5944	0	0
12.5956	0	0
12.5969	0	0
12.5981	0	0
12.5993	0	0
12.6006	0	0
12.6018	0	0
12.603	0	0
12.6043	0	0
12.6055	0	0
12.6067	0	0
12.608	0	0
12.6092	0	0
12.6104	0	0
12.6116	0	0
12.6129	0	0
12.6141	0	0
12.6154	0	0
12.6166	0	0
12.6179	0	0
12.6191	0	0
12.6204	0	0
12.6216	0	0
12.6228	0	0
12.6241	0	0
12.6253	0	0
12.6266	0	0
12.6278	0	0
12.629	0	0
12.6303	0	0
12.6315	0	0
12.6328	0	0
12.634	0	0
12.6347	0	0
12.6353	0	0
12.636	0	0
12.6366	0	0
12.6373	0	0
12.638	0	0
12.6386	0	0
12.6393	0	0
12.64	0	0
12.6407	0	0
12.6413	0	0
12.642	0	0
12.6427	0	0
12.6434	0	0
12.6441	0	0
12.6449	0	0
12.6456	0	0
12.6463	0	0
12.6469	0	0
12.6476	0	0
12.6483	0	0
12.6489	0	0
12.6496	0	0
12.6503	0	0
12.6509	0	0
12.6516	0	0
12.6523	0	0
12.653	0	0
12.6537	0	0
12.6543	0	0
12.655	0	0
12.6556	0	0
12.6563	0	0
12.657	0	0
12.6576	0	0
12.6583	0	0
12.659	0	0
12.6596	0	0
12.6603	0	0
12.661	0	0
12.6616	0	0
12.6623	0	0
12.663	0	0
12.6637	0	0
12.6644	0	0
12.6651	0	0
12.6657	0	0
12.6664	0	0
12.6671	0	0
12.6678	0	0
12.6684	0	0
12.6691	0	0
12.6698	0	0
12.6705	0	0
12.6711	0	0
12.6718	0	0
12.6725	0	0
12.6731	0	0
12.6738	0	0
12.6745	0	0
12.6751	0	0
12.6758	0	0
12.6765	0	0
12.6771	0	0
12.6778	0	0
12.6785	0	0
12.6792	0	0
12.6798	0	0
12.6805	0	0
12.6812	0	0
12.6818	0	0
12.6825	0	0
12.6832	0	0
12.6839	0	0
12.6846	0	0
12.6852	0	0
12.6859	0	0
12.6866	0	0
12.6872	0	0
12.6879	0	0
12.6885	0	0
12.6892	0	0
12.6899	0	0
12.6906	0	0
12.6912	0	0
12.6919	0	0
12.6926	0	0
12.6933	0	0
12.6941	0	0
12.6949	0	0
12.6957	0	0
12.6964	0	0
12.697	0	0
12.6977	0	0
12.6984	0	0
12.699	0	0
12.6997	0	0
12.7004	0	0
12.701	0	0
12.7017	0	0
12.7023	0	0
12.703	0	0
12.7037	0	0
12.7043	0	0
12.705	0	0
12.7057	0	0
12.7063	0	0
12.707	0	0
12.7077	0	0
12.7083	0	0
12.709	0	0
12.7097	0	0
12.7104	0	0
12.711	0	0
12.7117	0	0
12.7124	0	0
12.713	0	0
12.7137	0	0
12.7144	0	0
12.715	0	0
12.7157	0	0
12.7164	0	0
12.7171	0	0
12.7177	0	0
12.7184	0	0
12.7191	0	0
12.7197	0	0
12.7204	0	0
12.7211	0	0
12.7218	0	0
12.7224	0	0
12.7231	0	0
12.7238	0	0
12.7244	0	0
12.7251	0	0
12.7258	0	0
12.7264	0	0
12.7271	0	0
12.7278	0	0
12.7285	0	0
12.7291	0	0
12.7298	0	0
12.7305	0	0
12.7311	0	0
12.7318	0	0
12.7325	0	0
12.7332	0	0
12.7338	0	0
12.7345	0	0
12.7352	0	0
12.7359	0	0
12.7365	0	0
12.7372	0	0
12.7379	0	0
12.7386	0	0
12.7393	0	0
12.7399	0	0
12.7406	0	0
12.7413	0	0
12.7419	0	0
12.7426	0	0
12.7434	0	0
12.7436	0	0
12.7438	0	0
12.7441	0	0
12.7443	0	0
12.7446	0	0
12.7448	0	0
12.7451	0	0
12.7453	0	0
12.7456	0	0
12.7458	0	0
12.7461	0	0
12.7463	0	0
12.7466	0	0
12.7468	0	0
12.747	0	0
12.7473	0	0
12.7475	0	0
12.7478	0	0
12.748	0	0
12.7483	0	0
12.7485	0	0
12.7487	0	0
12.749	0	0
12.7492	0	0
12.7494	0	0
12.7497	0	0
12.7499	0	0
12.7501	0	0
12.7503	0	0
12.7506	0	0
12.7508	0	0
12.7511	0	0
12.7513	0	0
12.7515	0	0
12.7518	0	0
12.752	0	0
12.7522	0	0
12.7525	0	0
12.7527	0	0
12.7529	0	0
12.7532	0	0
12.7534	0	0
12.7536	0	0
12.7539	0	0
12.7541	0	0
12.7543	0	0
12.7546	0	0
12.7548	0	0
12.755	0	0
12.7553	0	0
12.7555	0	0
12.7558	220	0.1344
12.756	0	0
12.7562	0	0
12.7564	0	0
12.7567	0	0
12.7569	0	0
12.7571	0	0
12.7574	0	0
12.7576	0	0
12.7578	0	0
12.7581	0	0
12.7583	0	0
12.7586	0	0
12.7588	0	0
12.759	0	0
12.7593	0	0
12.7595	0	0
12.7598	0	0
12.76	0	0
12.7602	440	0.2687
12.7605	0	0
12.7607	0	0
12.7609	0	0
12.7612	0	0
12.7614	0	0
12.7616	0	0
12.7619	0	0
12.7621	0	0
12.7623	0	0
12.7625	0	0
12.7628	0	0
12.763	0	0
12.7632	0	0
12.7635	0	0
12.7637	0	0
12.7639	0	0
12.7642	0	0
12.7644	0	0
12.7647	0	0
12.7649	0	0
12.7651	220	0.1344
12.7654	0	0
12.7656	0	0
12.7658	0	0
12.7661	0	0
12.7663	0	0
12.7665	0	0
12.7668	0	0
12.767	0	0
12.7672	0	0
12.7674	0	0
12.7677	0	0
12.7679	0	0
12.7681	0	0
12.7684	0	0
12.7686	0	0
12.7688	0	0
12.7691	0	0
12.7693	0	0
12.7695	0	0
12.7698	0	0
12.77	0	0
12.7703	0	0
12.7705	0	0
12.7707	0	0
12.771	0	0
12.7712	0	0
12.7715	0	0
12.7717	0	0
12.772	0	0
12.7723	0	0
12.7725	0	0
12.7727	0	0
12.773	0	0
12.7732	0	0
12.7734	0	0
12.7737	0	0
12.7739	0	0
12.7741	0	0
12.7744	0	0
12.7746	0	0
12.7749	0	0
12.7752	0	0
12.7754	0	0
12.7757	0	0
12.7759	0	0
12.7761	0	0
12.7764	0	0
12.7767	0	0
12.7769	0	0
12.7772	0	0
12.7774	0	0
12.7776	0	0
12.7779	0	0
12.7781	0	0
12.7783	0	0
12.7786	0	0
12.7788	0	0
12.779	0	0
12.7792	0	0
12.7795	0	0
12.7797	0	0
12.7799	0	0
12.7802	0	0
12.7804	0	0
12.7807	0	0
12.7809	0	0
12.7811	0	0
12.7813	0	0
12.7816	0	0
12.7819	0	0
12.7821	0	0
12.7823	0	0
12.7826	0	0
12.7828	0	0
12.783	0	0
12.7833	0	0
12.7835	0	0
12.7837	0	0
12.784	0	0
12.7842	0	0
12.7845	0	0
12.7848	0	0
12.785	0	0
12.7853	0	0
12.7855	0	0
12.7857	0	0
12.786	0	0
12.7862	0	0
12.7865	0	0
12.7867	0	0
12.7869	0	0
12.7872	0	0
12.7874	0	0
12.7876	0	0
12.7879	0	0
12.7881	0	0
12.7883	0	0
12.7886	0	0
12.7888	0	0
12.789	0	0
12.7892	0	0
12.7895	0	0
12.7897	0	0
12.7899	0	0
12.7902	0	0
12.7904	0	0
12.7906	0	0
12.7909	0	0
12.7911	0	0
12.7913	0	0
12.7916	0	0
12.7918	0	0
12.792	0	0
12.7923	0	0
12.7925	0	0
12.7927	0	0
12.793	0	0
12.7933	0	0
12.7937	0	0
12.7941	0	0
12.7944	0	0
12.7946	0	0
12.7949	0	0
12.7951	0	0
12.7953	0	0
12.7956	0	0
12.7959	0	0
12.7961	0	0
12.7963	0	0
12.7966	0	0
12.7968	0	0
12.7971	0	0
12.7973	0	0
12.7975	0	0
12.7978	0	0
12.7981	0	0
12.7983	0	0
12.7986	0	0
12.7988	0	0
12.799	0	0
12.7993	0	0
12.7995	0	0
12.7997	0	0
12.8	0	0
12.8002	0	0
12.8004	0	0
12.8007	0	0
12.8009	0	0
12.8012	0	0
12.8014	0	0
12.8016	0	0
12.8018	0	0
12.8021	0	0
12.8023	0	0
12.8026	0	0
12.8028	0	0
12.803	0	0
12.8032	0	0
12.8035	0	0
12.8037	0	0
12.804	0	0
12.8042	0	0
12.8045	0	0
12.8047	0	0
12.805	0	0
12.8052	0	0
12.8054	0	0
12.8057	0	0
12.8059	0	0
12.8061	0	0
12.8064	0	0
12.8066	0	0
12.8068	0	0
12.8071	0	0
12.8073	0	0
12.8076	0	0
12.8078	0	0
12.8081	0	0
12.8083	0	0
12.8085	0	0
12.8088	0	0
12.809	0	0
12.8092	0	0
12.8095	0	0
12.8097	0	0
12.8099	0	0
12.8101	0	0
12.8104	0	0
12.8106	0	0
12.8109	0	0
12.8111	0	0
12.8113	0	0
12.8116	0	0
12.8118	0	0
12.812	0	0
12.8123	0	0
12.8125	0	0
12.8127	0	0
12.813	0	0
12.8132	0	0
12.8135	0	0
12.8137	0	0
12.814	0	0
12.8142	0	0
12.8145	0	0
12.8147	0	0
12.815	0	0
12.8152	0	0
12.8155	0	0
12.8157	0	0
12.8159	0	0
12.8162	0	0
12.8164	0	0
12.8166	0	0
12.8169	0	0
12.8171	0	0
12.8173	0	0
12.8176	0	0
12.8179	0	0
12.8181	0	0
12.8184	0	0
12.8186	0	0
12.8188	0	0
12.8191	0	0
12.8193	0	0
12.8195	0	0
12.8198	0	0
12.82	0	0
12.8202	0	0
12.8204	0	0
12.8207	0	0
12.8209	0	0
12.8211	0	0
12.8214	0	0
12.8216	0	0
12.8218	0	0
12.8221	0	0
12.8223	0	0
12.8225	0	0
12.8228	0	0
12.823	0	0
12.8232	0	0
12.8235	0	0
12.8237	0	0
12.824	0	0
12.8242	0	0
12.8244	0	0
12.8247	0	0
12.8249	0	0
12.8251	0	0
12.8254	0	0
12.8256	0	0
12.8258	0	0
12.8261	0	0
12.8263	0	0
12.8265	0	0
12.8268	0	0
12.827	0	0
12.8273	0	0
12.8275	0	0
12.8277	0	0
12.828	0	0
12.8282	0	0
12.8285	0	0
12.8287	0	0
12.829	0	0
12.8292	0	0
12.8295	0	0
12.8297	0	0
12.8299	0	0
12.8302	0	0
12.8304	0	0
12.8307	0	0
12.8309	0	0
12.8311	0	0
12.8314	0	0
12.8316	0	0
12.8318	0	0
12.832	0	0
12.8323	0	0
12.8325	0	0
12.8327	0	0
12.833	0	0
12.8332	0	0
12.8334	0	0
12.8337	0	0
12.8339	0	0
12.8342	0	0
12.8344	0	0
12.8346	0	0
12.8349	0	0
12.8351	0	0
12.8353	0	0
12.8356	0	0
12.8358	0	0
12.836	0	0
12.8363	0	0
12.8365	0	0
12.8367	0	0
12.837	0	0
12.8372	0	0
12.8374	0	0
12.8377	0	0
12.8379	0	0
12.8381	0	0
12.8384	0	0
12.8386	0	0
12.8388	0	0
12.8391	0	0
12.8393	0	0
12.8395	0	0
12.8398	0	0
12.84	0	0
12.8402	0	0
12.8405	0	0
12.8407	0	0
12.8409	0	0
12.8412	0	0
12.8414	0	0
12.8416	0	0
12.8419	0	0
12.8421	0	0
12.8423	0	0
12.8425	0	0
12.8428	0	0
12.843	0	0
12.8433	0	0
12.8436	0	0
12.8438	0	0
12.844	0	0
12.8443	0	0
12.8446	0	0
12.8448	0	0
12.8451	0	0
12.8453	0	0
12.8456	0	0
12.8458	0	0
12.8461	0	0
12.8463	0	0
12.8466	0	0
12.8468	0	0
12.847	0	0
12.8473	0	0
12.8475	0	0
12.8478	0	0
12.848	0	0
12.8482	0	0
12.8485	0	0
12.8487	0	0
12.8489	0	0
12.8492	0	0
12.8494	0	0
12.8496	0	0
12.8499	0	0
12.8501	0	0
12.8503	0	0
12.8506	0	0
12.8508	0	0
12.8511	0	0
12.8513	0	0
12.8516	0	0
12.8518	0	0
12.852	0	0
12.8523	0	0
12.8525	0	0
12.8527	0	0
12.853	0	0
12.8532	0	0
12.8534	0	0
12.8537	220	0.1344
12.8539	0	0
12.8541	0	0
12.8544	0	0
12.8546	0	0
12.8548	0	0
12.8551	0	0
12.8553	0	0
12.8555	0	0
12.8558	0	0
12.856	0	0
12.8562	0	0
12.8565	0	0
12.8567	0	0
12.8569	0	0
12.8572	0	0
12.8574	0	0
12.8576	0	0
12.8578	0	0
12.8581	0	0
12.8583	0	0
12.8585	0	0
12.8588	0	0
12.859	0	0
12.8593	0	0
12.8595	0	0
12.8597	0	0
12.86	0	0
12.8602	0	0
12.8604	0	0
12.8607	0	0
12.8609	0	0
12.8611	0	0
12.8614	0	0
12.8616	0	0
12.8618	0	0
12.862	0	0
12.8623	0	0
12.8625	0	0
12.8628	0	0
12.863	0	0
12.8632	0	0
12.8634	0	0
12.8637	0	0
12.864	0	0
12.8642	0	0
12.8644	0	0
12.8647	0	0
12.8649	0	0
12.8652	0	0
12.8654	0	0
12.8656	0	0
12.8659	0	0
12.8661	0	0
12.8663	0	0
12.8666	0	0
12.8668	0	0
12.867	0	0
12.8673	0	0
12.8675	0	0
12.8677	0	0
12.868	0	0
12.8682	0	0
12.8684	0	0
12.8686	0	0
12.8689	0	0
12.8691	0	0
12.8693	0	0
12.8696	0	0
12.8698	0	0
12.87	0	0
12.8703	0	0
12.8705	0	0
12.8707	0	0
12.871	0	0
12.8712	0	0
12.8714	0	0
12.8717	0	0
12.8719	0	0
12.8721	0	0
12.8724	0	0
12.8726	0	0
12.8728	0	0
12.873	0	0
12.8733	0	0
12.8735	0	0
12.8737	0	0
12.874	0	0
12.8743	0	0
12.8745	0	0
12.8747	0	0
12.875	0	0
12.8752	0	0
12.8754	0	0
12.8756	0	0
12.8759	0	0
12.8761	0	0
12.8763	0	0
12.8766	0	0
12.8768	0	0
12.877	0	0
12.8773	0	0
12.8775	0	0
12.8777	0	0
12.878	0	0
12.8782	0	0
12.8784	0	0
12.8787	0	0
12.8789	0	0
12.8791	0	0
12.8794	0	0
12.8796	0	0
12.8798	0	0
12.8801	0	0
12.8803	0	0
12.8805	0	0
12.8808	0	0
12.881	0	0
12.8813	0	0
12.8815	0	0
12.8817	0	0
12.882	0	0
12.8822	0	0
12.8825	0	0
12.8827	0	0
12.8829	0	0
12.8832	0	0
12.8834	0	0
12.8836	0	0
12.8839	0	0
12.8841	0	0
12.8843	0	0
12.8846	0	0
12.8848	0	0
12.885	0	0
12.8853	0	0
12.8855	0	0
12.8857	0	0
12.886	0	0
12.8862	0	0
12.8865	0	0
12.8867	0	0
12.887	0	0
12.8872	0	0
12.8874	0	0
12.8877	0	0
12.8879	0	0
12.8882	0	0
12.8884	0	0
12.8886	0	0
12.8889	0	0
12.8891	0	0
12.8893	0	0
12.8896	0	0
12.8898	0	0
12.89	0	0
12.8903	0	0
12.8905	0	0
12.8908	0	0
12.891	0	0
12.8912	0	0
12.8915	0	0
12.8917	0	0
12.8919	0	0
12.8922	0	0
12.8924	0	0
12.8926	0	0
12.8928	0	0
12.8931	0	0
12.8934	0	0
12.8936	0	0
12.8939	0	0
12.8942	0	0
12.8944	0	0
12.8946	0	0
12.8949	0	0
12.8951	0	0
12.8953	0	0
12.8956	0	0
12.8958	0	0
12.896	0	0
12.8962	0	0
12.8965	0	0
12.8967	0	0
12.8969	0	0
12.8972	0	0
12.8974	0	0
12.8976	0	0
12.8979	0	0
12.8981	0	0
12.8983	0	0
12.8986	0	0
12.8988	0	0
12.899	0	0
12.8993	0	0
12.8995	0	0
12.8997	0	0
12.9	0	0
12.9002	0	0
12.9004	0	0
12.9007	0	0
12.9009	0	0
12.9011	0	0
12.9014	0	0
12.9016	0	0
12.9018	0	0
12.902	0	0
12.9024	0	0
12.9026	0	0
12.9028	0	0
12.9031	0	0
12.9033	0	0
12.9035	0	0
12.9038	0	0
12.904	0	0
12.9043	0	0
12.9045	0	0
12.9048	0	0
12.905	0	0
12.9053	0	0
12.9055	0	0
12.9057	0	0
12.906	0	0
12.9062	0	0
12.9064	0	0
12.9067	0	0
12.9069	0	0
12.9071	0	0
12.9073	0	0
12.9076	0	0
12.9078	0	0
12.9081	0	0
12.9083	0	0
12.9086	0	0
12.9088	0	0
12.909	0	0
12.9093	0	0
12.9095	0	0
12.9098	0	0
12.91	0	0
12.9102	0	0
12.9105	0	0
12.9107	0	0
12.9109	0	0
12.9111	0	0
12.9114	0	0
12.9116	0	0
12.9119	0	0
12.9121	440	0.2687
12.9124	0	0
12.9126	0	0
12.9129	0	0
12.9131	0	0
12.9133	0	0
12.9136	0	0
12.9138	0	0
12.914	0	0
12.9143	0	0
12.9145	0	0
12.9147	0	0
12.915	0	0
12.9152	0	0
12.9154	0	0
12.9157	0	0
12.9159	0	0
12.9161	0	0
12.9164	0	0
12.9166	0	0
12.9168	0	0
12.9171	0	0
12.9173	0	0
12.9175	0	0
12.9178	0	0
12.918	0	0
12.9182	0	0
12.9185	0	0
12.9187	0	0
12.919	0	0
12.9192	0	0
12.9194	0	0
12.9197	0	0
12.9199	0	0
12.9201	0	0
12.9203	0	0
12.9206	0	0
12.9208	0	0
12.921	0	0
12.9213	0	0
12.9215	0	0
12.9217	0	0
12.922	0	0
12.9223	0	0
12.9225	0	0
12.9227	0	0
12.923	0	0
12.9232	0	0
12.9234	0	0
12.9237	0	0
12.9239	0	0
12.9241	0	0
12.9244	0	0
12.9247	0	0
12.9249	0	0
12.9251	0	0
12.9254	0	0
12.9256	0	0
12.9258	0	0
12.9261	0	0
12.9263	0	0
12.9265	0	0
12.9268	0	0
12.927	0	0
12.9272	0	0
12.9275	0	0
12.9277	0	0
12.9279	0	0
12.9282	0	0
12.9284	0	0
12.9286	0	0
12.9289	0	0
12.9291	0	0
12.9293	0	0
12.9296	0	0
12.9298	0	0
12.93	0	0
12.9302	0	0
12.9305	0	0
12.9307	0	0
12.931	0	0
12.9312	0	0
12.9315	0	0
12.9317	0	0
12.9319	0	0
12.9322	0	0
12.9324	0	0
12.9327	0	0
12.9329	0	0
12.9332	0	0
12.9334	0	0
12.9337	0	0
12.9339	0	0
12.9341	0	0
12.9344	0	0
12.9346	0	0
12.9348	0	0
12.9351	220	0.1344
12.9353	0	0
12.9355	0	0
12.9358	0	0
12.9361	0	0
12.9363	0	0
12.9365	0	0
12.9368	0	0
12.937	0	0
12.9372	0	0
12.9375	0	0
12.9377	0	0
12.9379	0	0
12.9382	0	0
12.9384	0	0
12.9387	0	0
12.9389	0	0
12.9391	0	0
12.9393	0	0
12.9396	0	0
12.9398	0	0
12.94	0	0
12.9403	0	0
12.9405	0	0
12.9407	0	0
12.941	0	0
12.9412	0	0
12.9415	0	0
12.9417	0	0
12.942	0	0
12.9422	0	0
12.9424	0	0
12.9427	0	0
12.9429	0	0
12.9434	0	0
[truncated: 4,438 more rows]
