# Supplementary material for: Analysis of Floral Color Differences between Different Ecological Conditions of Clematis tangutica (Maxim.) Korsh
Source: Molecules. 2023 Jan 3;28(1):462. doi: 10.3390/molecules28010462 (PMC9824731; doi:10.3390/molecules28010462)
Supplement: Supplementary file 1 [file molecules-28-00462-s001.zip › Table S2/69Data list-P.xlsx]

## Sheet: Sheet1
Time（min)	Intensity(cps)	%Max.Intensity
0	0	0
0.0007	1900	0.0025751
0.0015	2700	0.0036594
0.0022	2400	0.0032528
0.0029	2167	0.002937
0.0036	1967	0.0026659
0.0043	1933	0.0026198
0.005	2600	0.0035238
0.0056	2300	0.0031172
0.0063	2100	0.0028462
0.007	1900	0.0025751
0.0077	1700	0.002304
0.0084	2100	0.0028462
0.009	2833	0.0038396
0.0097	2567	0.0034791
0.0104	2267	0.0030725
0.0111	1967	0.0026659
0.0118	2200	0.0029817
0.0125	1800	0.0024396
0.0132	2467	0.0033436
0.0139	2667	0.0036146
0.0146	1400	0.0018975
0.0153	2633	0.0035686
0.0159	2100	0.0028462
0.0166	2867	0.0038857
0.0173	2200	0.0029817
0.018	1800	0.0024396
0.0187	2533	0.003433
0.0193	2033	0.0027554
0.02	2000	0.0027106
0.0207	1900	0.0025751
0.0214	1633	0.0022132
0.0221	1633	0.0022132
0.0228	1500	0.002033
0.0235	2400	0.0032528
0.0242	1400	0.0018975
0.0249	2233	0.0030264
0.0256	2200	0.0029817
0.0263	2033	0.0027554
0.0269	2267	0.0030725
0.0276	2367	0.003208
0.0283	2367	0.003208
0.029	1967	0.0026659
0.0297	2667	0.0036146
0.0303	1733	0.0023488
0.031	1433	0.0019422
0.0318	2100	0.0028462
0.0325	2033	0.0027554
0.0331	1567	0.0021238
0.0338	2567	0.0034791
0.0345	1867	0.0025304
0.0352	2100	0.0028462
0.0359	1867	0.0025304
0.0366	1967	0.0026659
0.0372	1800	0.0024396
0.0379	1933	0.0026198
0.0386	1900	0.0025751
0.0393	2367	0.003208
0.04	2367	0.003208
0.0407	1967	0.0026659
0.0413	1933	0.0026198
0.042	1433	0.0019422
0.0427	1967	0.0026659
0.0434	1600	0.0021685
0.0441	1867	0.0025304
0.0447	2700	0.0036594
0.0454	1733	0.0023488
0.0461	2400	0.0032528
0.0468	2267	0.0030725
0.0475	1700	0.002304
0.0482	2467	0.0033436
0.0489	1967	0.0026659
0.0495	2600	0.0035238
0.0502	1933	0.0026198
0.0509	2400	0.0032528
0.0516	2600	0.0035238
0.0523	2033	0.0027554
0.053	2067	0.0028015
0.0537	1833	0.0024843
0.0544	2800	0.0037949
0.0551	1833	0.0024843
0.0558	1567	0.0021238
0.0565	2000	0.0027106
0.0572	1633	0.0022132
0.0578	1933	0.0026198
0.0585	1567	0.0021238
0.0592	2067	0.0028015
0.0599	1700	0.002304
0.0606	2400	0.0032528
0.0612	1600	0.0021685
0.0619	2133	0.0028909
0.0626	2400	0.0032528
0.0633	2233	0.0030264
0.0639	1900	0.0025751
0.0646	1900	0.0025751
0.0653	2133	0.0028909
0.0659	1700	0.002304
0.0666	2200	0.0029817
0.0673	2200	0.0029817
0.068	1567	0.0021238
0.0687	1867	0.0025304
0.0693	2533	0.003433
0.0701	1933	0.0026198
0.0708	2033	0.0027554
0.0715	1533	0.0020777
0.0723	1867	0.0025304
0.0729	1833	0.0024843
0.0736	1900	0.0025751
0.0743	2100	0.0028462
0.075	1833	0.0024843
0.0757	2033	0.0027554
0.0763	2433	0.0032975
0.077	2333	0.003162
0.0777	1967	0.0026659
0.0784	1900	0.0025751
0.0791	2033	0.0027554
0.0797	1833	0.0024843
0.0805	1867	0.0025304
0.0811	2233	0.0030264
0.0818	2033	0.0027554
0.0825	2500	0.0033883
0.0832	2033	0.0027554
0.0839	2633	0.0035686
0.0845	2367	0.003208
0.0852	2233	0.0030264
0.0859	2367	0.003208
0.0866	2400	0.0032528
0.0873	1800	0.0024396
0.0881	2367	0.003208
0.0888	1700	0.002304
0.0895	2667	0.0036146
0.0902	2200	0.0029817
0.0909	2867	0.0038857
0.0915	2100	0.0028462
0.0922	1867	0.0025304
0.0929	1567	0.0021238
0.0936	1533	0.0020777
0.0943	2000	0.0027106
0.095	2533	0.003433
0.0957	2033	0.0027554
0.0964	2000	0.0027106
0.0971	2233	0.0030264
0.0978	2333	0.003162
0.0985	3267	0.0044278
0.0991	2267	0.0030725
0.0998	1833	0.0024843
0.1005	1833	0.0024843
0.1012	2233	0.0030264
0.1019	1600	0.0021685
0.1026	2033	0.0027554
0.1033	2333	0.003162
0.1039	2833	0.0038396
0.1046	1900	0.0025751
0.1053	2367	0.003208
0.106	2100	0.0028462
0.1068	1800	0.0024396
0.1075	1900	0.0025751
0.1082	2000	0.0027106
0.1089	1800	0.0024396
0.1096	1933	0.0026198
0.1103	2133	0.0028909
0.111	1967	0.0026659
0.1116	1700	0.002304
0.1123	2500	0.0033883
0.113	1867	0.0025304
0.1137	2600	0.0035238
0.1144	2000	0.0027106
0.115	1500	0.002033
0.1157	2367	0.003208
0.1164	2033	0.0027554
0.117	2300	0.0031172
0.1178	3000	0.004066
0.1184	2233	0.0030264
0.1193	2467	0.0033436
0.12	2500	0.0033883
0.1207	2100	0.0028462
0.1215	2000	0.0027106
0.1221	1567	0.0021238
0.1228	1767	0.0023949
0.1235	2500	0.0033883
0.1242	2033	0.0027554
0.1249	1500	0.002033
0.1256	1600	0.0021685
0.1263	2033	0.0027554
0.127	2200	0.0029817
0.1276	1867	0.0025304
0.1283	2500	0.0033883
0.129	2100	0.0028462
0.1297	1900	0.0025751
0.1304	1300	0.0017619
0.1311	2800	0.0037949
0.1318	2700	0.0036594
0.1324	2067	0.0028015
0.1331	2367	0.003208
0.1338	1800	0.0024396
0.1345	1933	0.0026198
0.1352	1700	0.002304
0.1359	2633	0.0035686
0.1367	2200	0.0029817
0.1373	3100	0.0042015
0.138	2567	0.0034791
0.1387	2767	0.0037502
0.1394	1967	0.0026659
0.1401	1933	0.0026198
0.1407	1867	0.0025304
0.1414	1633	0.0022132
0.1422	2567	0.0034791
0.1429	1967	0.0026659
0.1435	1567	0.0021238
0.1442	1933	0.0026198
0.1449	2033	0.0027554
0.1456	2533	0.003433
0.1462	2100	0.0028462
0.1469	1833	0.0024843
0.1476	1967	0.0026659
0.1484	2167	0.002937
0.149	1900	0.0025751
0.1497	1433	0.0019422
0.1504	1933	0.0026198
0.1511	2800	0.0037949
0.1518	1867	0.0025304
0.1525	2067	0.0028015
0.1531	2367	0.003208
0.1538	2267	0.0030725
0.1545	2567	0.0034791
0.1552	1933	0.0026198
0.1558	2267	0.0030725
0.1565	2300	0.0031172
0.1572	2567	0.0034791
0.1579	1667	0.0022593
0.1586	1233	0.0016711
0.1593	1733	0.0023488
0.1599	3067	0.0041568
0.1606	2000	0.0027106
0.1613	2133	0.0028909
0.162	1867	0.0025304
0.1627	1767	0.0023949
0.1633	2067	0.0028015
0.1641	2633	0.0035686
0.1648	1867	0.0025304
0.1655	1800	0.0024396
0.1662	1267	0.0017172
0.1668	1933	0.0026198
0.1675	2133	0.0028909
0.1682	2067	0.0028015
0.1689	2300	0.0031172
0.1696	2267	0.0030725
0.1703	1400	0.0018975
0.1711	2167	0.002937
0.172	2367	0.003208
0.1728	1967	0.0026659
0.1734	1900	0.0025751
0.1741	1900	0.0025751
0.1748	1567	0.0021238
0.1755	2000	0.0027106
0.1762	1933	0.0026198
0.1768	2233	0.0030264
0.1775	1667	0.0022593
0.1782	2433	0.0032975
0.1789	2300	0.0031172
0.1796	2467	0.0033436
0.1802	1567	0.0021238
0.1809	2233	0.0030264
0.1816	1933	0.0026198
0.1823	3100	0.0042015
0.183	2600	0.0035238
0.1836	1600	0.0021685
0.1843	2233	0.0030264
0.185	2767	0.0037502
0.1857	2533	0.003433
0.1863	3000	0.004066
0.187	1800	0.0024396
0.1877	2500	0.0033883
0.1884	1600	0.0021685
0.1891	2200	0.0029817
0.1898	2167	0.002937
0.1906	1767	0.0023949
0.1913	2333	0.003162
0.192	1300	0.0017619
0.1927	2500	0.0033883
0.1933	2267	0.0030725
0.194	2267	0.0030725
0.1947	2167	0.002937
0.1954	1733	0.0023488
0.196	2267	0.0030725
0.1967	2700	0.0036594
0.1974	2867	0.0038857
0.1981	2233	0.0030264
0.1988	2933	0.0039752
0.1995	2567	0.0034791
0.2001	1800	0.0024396
0.2008	1700	0.002304
0.2015	2000	0.0027106
0.2022	1433	0.0019422
0.2029	2267	0.0030725
0.2036	2667	0.0036146
0.2042	2900	0.0039304
0.2049	1867	0.0025304
0.2056	2600	0.0035238
0.2063	2067	0.0028015
0.207	1667	0.0022593
0.2076	2000	0.0027106
0.2084	2167	0.002937
0.209	1767	0.0023949
0.2097	2400	0.0032528
0.2104	2633	0.0035686
0.2111	2767	0.0037502
0.2117	1900	0.0025751
0.2124	1733	0.0023488
0.2131	2333	0.003162
0.2138	2267	0.0030725
0.2145	2167	0.002937
0.2152	2433	0.0032975
0.2158	2133	0.0028909
0.2165	1600	0.0021685
0.2172	1800	0.0024396
0.2179	1900	0.0025751
0.2186	1667	0.0022593
0.2192	1600	0.0021685
0.2199	2467	0.0033436
0.2207	1600	0.0021685
0.2214	2300	0.0031172
0.2221	2533	0.003433
0.2228	2200	0.0029817
0.2235	2700	0.0036594
0.2242	1700	0.002304
0.2249	1800	0.0024396
0.2255	1667	0.0022593
0.2262	2067	0.0028015
0.2269	2167	0.002937
0.2275	2100	0.0028462
0.2282	2367	0.003208
0.2289	2967	0.0040212
0.2296	1533	0.0020777
0.2302	1867	0.0025304
0.2315	3531	0.0047856
0.2328	3935	0.0053332
0.234	3302	0.0044753
0.2353	4279	0.0057994
0.2365	3318	0.004497
0.2378	3502	0.0047463
0.239	3365	0.0045607
0.2403	3772	0.0051123
0.2419	201860	0.2736
0.2435	190790	0.2586
0.2452	184070	0.2495
0.2468	201550	0.2732
0.2484	201790	0.2735
0.2501	165890	0.2248
0.2527	118920	0.1612
0.2553	116420	0.1578
0.258	113900	0.1544
0.2606	114880	0.1557
0.2635	125080	0.1695
0.2665	127030	0.1722
0.2694	109820	0.1488
0.2724	128540	0.1742
0.2754	120650	0.1635
0.2783	121560	0.1648
0.2813	144780	0.1962
0.2845	126900	0.172
0.2877	124190	0.1683
0.2909	122830	0.1665
0.2946	206770	0.2802
0.2983	199120	0.2699
0.302	185840	0.2519
0.3062	189660	0.2571
0.3103	205670	0.2787
0.3147	202240	0.2741
0.319	213740	0.2897
0.3234	203950	0.2764
0.3281	207040	0.2806
0.3329	201210	0.2727
0.3389	242020	0.328
0.3449	249830	0.3386
0.3509	233980	0.3171
0.3571	228480	0.3097
0.3633	250520	0.3395
0.3698	259630	0.3519
0.3763	249710	0.3384
0.3831	275530	0.3734
0.3902	242840	0.3291
0.3984	255030	0.3457
0.4066	265000	0.3592
0.4156	898680	1.218
0.4259	1450900	1.9665
0.4372	1328700	1.8008
0.4489	1437700	1.9485
0.4618	563120	0.7632
0.4764	225000	0.3049
0.4917	138440	0.1876
0.5084	366110	0.4962
0.5254	1318300	1.7868
0.5429	3015400	4.0868
0.5609	3755500	5.09
0.5791	5129400	6.952
0.5973	4716000	6.3917
0.6156	3978300	5.3919
0.634	4081300	5.5315
0.6524	3118900	4.2271
0.6711	2686700	3.6414
0.6899	1486700	2.0149
0.7088	1500000	2.033
0.7278	3033500	4.1114
0.7468	5446500	7.3817
0.766	10598000	14.3633
0.7854	30629000	41.5118
0.8059	31097000	42.1459
0.8277	28891000	39.1563
0.8497	32726000	44.354
0.8723	30287000	41.0491
0.8957	22791000	30.8897
0.9199	18800000	25.4799
0.9445	15383000	20.849
0.9677	16319000	22.1178
0.9915	10164000	13.7757
1.0147	10126000	13.7236
1.0364	2927200	3.9674
1.0583	2639400	3.5772
1.0801	2097900	2.8433
1.101	1427000	1.9341
1.12	879660	1.1922
1.1377	5114800	6.9322
1.1535	30043000	40.7183
1.1683	35193000	47.6984
1.1823	30453000	41.2742
1.1959	27958000	37.8915
1.2087	23269000	31.5375
1.2216	13321000	18.0549
1.2343	10751000	14.571
1.2471	8584800	11.6352
1.2599	5778000	7.8311
1.2727	3529400	4.7834
1.2856	2127700	2.8838
1.2988	1365800	1.8511
1.312	1201200	1.628
1.3251	929010	1.2591
1.3385	811870	1.1003
1.3522	677600	0.9184
1.3661	695600	0.9428
1.3797	581710	0.7884
1.3933	559050	0.7577
1.4069	571200	0.7742
1.4206	492960	0.6681
1.4343	361170	0.4895
1.4479	333280	0.4517
1.4614	342030	0.4636
1.4747	305770	0.4144
1.4868	261760	0.3548
1.4986	303260	0.411
1.5106	339780	0.4605
1.5234	329430	0.4465
1.5356	449900	0.6098
1.5476	527340	0.7147
1.5595	620890	0.8415
1.5713	968180	1.3122
1.5832	955420	1.2949
1.5952	1671500	2.2654
1.6069	2010000	2.7243
1.618	1889000	2.5602
1.6293	2165000	2.9342
1.6406	1490000	2.0194
1.6519	1136100	1.5398
1.6638	765710	1.0378
1.6755	547400	0.7419
1.6871	419280	0.5683
1.6986	329950	0.4472
1.7102	278640	0.3776
1.722	238920	0.3238
1.734	283310	0.384
1.7463	250390	0.3394
1.7588	258470	0.3503
1.7713	260050	0.3525
1.7843	254290	0.3446
1.7973	260260	0.3527
1.8106	319750	0.4334
1.825	379830	0.5148
1.8391	565530	0.7665
1.8533	719290	0.9749
1.8685	796400	1.0794
1.8836	6576100	8.9128
1.8991	15212000	20.6178
1.9146	20276000	27.4803
1.9305	20121000	27.2707
1.9465	19356000	26.2335
1.9627	17672000	23.9513
1.9805	10792000	14.6271
1.9987	5278200	7.1537
2.017	2600500	3.5245
2.035	1561300	2.1161
2.0535	1414100	1.9166
2.0727	1647900	2.2335
2.0928	2538400	3.4403
2.1132	3404800	4.6145
2.134	2739000	3.7122
2.1553	3570500	4.8392
2.1772	2509200	3.4008
2.1987	1772600	2.4025
2.22	1468400	1.9901
2.2431	1639000	2.2213
2.2662	1036900	1.4053
2.289	681800	0.9241
2.3125	958650	1.2993
2.3357	5331900	7.2265
2.3584	9223500	12.5009
2.3818	23804000	32.2619
2.4059	40610000	55.0402
2.4295	35311000	47.8574
2.4524	24234000	32.8455
2.4754	15469000	20.965
2.4975	8053700	10.9153
2.5189	5048100	6.8418
2.5407	3070300	4.1613
2.5624	2623700	3.5559
2.5842	2899300	3.9295
2.6055	2103000	2.8502
2.627	1059300	1.4357
2.648	847000	1.148
2.6682	787670	1.0675
2.6883	677670	0.9185
2.7086	532340	0.7215
2.7287	626000	0.8484
2.7488	4276500	5.7961
2.7689	22356000	30.2992
2.789	45324000	61.4292
2.8089	48035000	65.1025
2.8291	33689000	45.6599
2.8491	20092000	27.2308
2.8691	15072000	20.4272
2.8893	21821000	29.5745
2.9093	19558000	26.5074
2.9285	8211700	11.1294
2.9479	3592700	4.8693
2.9672	2033300	2.7558
2.9859	3154100	4.2748
3.0052	4128500	5.5955
3.0242	2808200	3.806
3.043	1787000	2.422
3.0624	1129000	1.5302
3.0819	606660	0.8222
3.102	1368000	1.8541
3.122	1822100	2.4695
3.1427	1227000	1.663
3.1639	891330	1.208
3.1852	863000	1.1696
3.2066	946670	1.283
3.2283	3458500	4.6874
3.2505	5568600	7.5473
3.2727	4138100	5.6084
3.2953	3619100	4.905
3.318	2666700	3.6143
3.3404	2672900	3.6227
3.3626	2344700	3.1778
3.3853	3485300	4.7237
3.4079	3751300	5.0842
3.4307	7799000	10.5702
3.4535	7063400	9.5731
3.4756	4448700	6.0294
3.4977	4487000	6.0813
3.5195	2996200	4.0608
3.5416	2087600	2.8294
3.5644	4719600	6.3966
3.5867	4116300	5.5789
3.6089	1985800	2.6914
3.6318	2753700	3.7321
3.6558	3864200	5.2372
3.6791	3466700	4.6984
3.7024	4023800	5.4535
3.7266	4545500	6.1607
3.7497	3324000	4.5051
3.7728	2345000	3.1782
3.7951	6051900	8.2023
3.8173	11753000	15.9293
3.8389	11735000	15.9044
3.8603	19465000	26.3807
3.8823	18313000	24.8204
3.9039	29778000	40.3585
3.925	64409000	87.2956
3.9456	71061000	96.3108
3.9662	73783000	100
3.9873	55201000	74.8157
4.0089	25893000	35.0933
4.0303	22150000	30.0201
4.0524	16017000	21.7077
4.0743	9887300	13.4004
4.0958	5502500	7.4576
4.1171	8799100	11.9256
4.138	13246000	17.9524
4.159	10928000	14.8103
4.1801	7950000	10.7749
4.2009	21293000	28.8587
4.2214	23729000	32.1602
4.2416	14620000	19.8145
4.2617	7965000	10.7951
4.2811	7644700	10.361
4.3005	8620500	11.6835
4.3185	9321400	12.6336
4.3355	9849100	13.3487
4.3525	8977000	12.1668
4.3689	6625800	8.98
4.3853	11439000	15.5031
4.4017	14676000	19.8907
4.4181	14266000	19.3356
4.4343	11938000	16.1804
4.4505	9392800	12.7302
4.4669	6002900	8.1358
4.4831	3485000	4.7233
4.4995	1892500	2.565
4.5156	1042200	1.4126
4.5319	701030	0.9501
4.5477	556450	0.7542
4.5631	624770	0.8468
4.5782	1224100	1.659
4.5935	5809100	7.8732
4.6086	11134000	15.0907
4.6236	11831000	16.0346
4.6385	7716600	10.4584
4.6535	4452200	6.0342
4.6681	2808900	3.8069
4.6824	1787500	2.4226
4.6973	1085900	1.4717
4.712	791750	1.0731
4.7265	725180	0.9829
4.7408	280950	0.3808
4.7552	278170	0.377
4.7692	169060	0.2291
4.7835	233520	0.3165
4.7988	213580	0.2895
4.8145	205940	0.2791
4.83	176250	0.2389
4.8457	150090	0.2034
4.8612	190440	0.2581
4.8766	556910	0.7548
4.8915	1262500	1.7111
4.9066	1747000	2.3677
4.9216	881680	1.195
4.9367	609400	0.8259
4.9517	459560	0.6228
4.9669	271300	0.3677
4.9819	455240	0.617
4.9969	2343300	3.176
5.012	4117100	5.5801
5.0273	3933000	5.3305
5.0423	2420700	3.2809
5.0578	1244000	1.686
5.0732	679570	0.921
5.0893	356770	0.4835
5.1051	231250	0.3134
5.121	181880	0.2465
5.1377	188170	0.255
5.1541	1656200	2.2447
5.1701	5015700	6.7978
5.1859	2377900	3.2228
5.201	1462700	1.9824
5.2162	5038600	6.8289
5.2315	7794400	10.5639
5.2468	8076200	10.9458
5.2619	8082100	10.9539
5.2766	7070000	9.5821
5.2909	6616700	8.9678
5.3058	5539100	7.5073
5.3205	4469000	6.057
5.3349	2893900	3.9222
5.3495	2279100	3.0889
5.3643	1706800	2.3133
5.3789	1315800	1.7834
5.3932	1179300	1.5983
5.4075	1100300	1.4912
5.4219	1803800	2.4448
5.4362	2664100	3.6107
5.4502	2430600	3.2943
5.4654	1525100	2.067
5.4793	1023400	1.3871
5.4925	672080	0.9109
5.5061	516720	0.7003
5.5195	482400	0.6538
5.5335	582310	0.7892
5.5475	586290	0.7946
5.5621	517460	0.7013
5.5766	482540	0.654
5.5915	369880	0.5013
5.6058	204280	0.2769
5.6204	178500	0.2419
5.6354	211060	0.2861
5.6502	199960	0.271
5.6659	527050	0.7143
5.6815	1688500	2.2885
5.6968	2469600	3.3471
5.7121	1845900	2.5017
5.7278	1243200	1.685
5.7433	825040	1.1182
5.7584	654200	0.8867
5.7726	718220	0.9734
5.787	756690	1.0256
5.8008	847010	1.148
5.8145	899910	1.2197
5.8278	714400	0.9682
5.8411	521290	0.7065
5.8544	403260	0.5465
5.8681	329670	0.4468
5.8816	312570	0.4236
5.8956	318750	0.432
5.9097	261280	0.3541
5.9237	266770	0.3616
5.9381	240680	0.3262
5.9541	239080	0.324
5.97	208940	0.2832
5.9861	195320	0.2647
6.002	202160	0.274
6.0179	184250	0.2497
6.0334	191320	0.2593
6.0487	245490	0.3327
6.064	200480	0.2717
6.0796	199630	0.2706
6.095	203210	0.2754
6.1102	210270	0.285
6.1253	207890	0.2818
6.14	175530	0.2379
6.1534	175580	0.238
6.167	160470	0.2175
6.1808	163690	0.2218
6.1949	179700	0.2435
6.2082	174500	0.2365
6.2214	183950	0.2493
6.2347	178660	0.2421
6.2477	154670	0.2096
6.2611	161160	0.2184
6.2751	150890	0.2045
6.2891	151980	0.206
6.3026	144620	0.196
6.3164	159720	0.2165
6.3299	93471	0.1267
6.3431	98417	0.1334
6.3561	75920	0.1029
6.369	79369	0.1076
6.3829	75801	0.1027
6.3964	72313	0.098
6.4104	80309	0.1088
6.4242	104290	0.1413
6.4378	102560	0.139
6.4518	110720	0.1501
6.4653	128740	0.1745
6.4792	82548	0.1119
6.4934	107580	0.1458
6.5076	71083	0.0963
6.5217	80535	0.1092
6.5367	92984	0.126
6.5517	132540	0.1796
6.5673	250030	0.3389
6.5823	313400	0.4248
6.5972	357620	0.4847
6.6125	333710	0.4523
6.6271	285750	0.3873
6.64	207690	0.2815
6.6533	189910	0.2574
6.6664	239040	0.324
6.6791	328530	0.4453
6.6921	313310	0.4246
6.7054	252040	0.3416
6.718	181810	0.2464
6.7311	124890	0.1693
6.7456	133370	0.1808
6.7598	113670	0.1541
6.7744	137870	0.1869
6.789	185220	0.251
6.8042	190510	0.2582
6.8199	119110	0.1614
6.8355	80919	0.1097
6.8513	70953	0.0962
6.8668	65851	0.0892
6.8819	63533	0.0861
6.8976	74282	0.1007
6.9133	66304	0.0899
6.9289	82086	0.1113
6.944	74172	0.1005
6.9578	66891	0.0907
6.9721	54123	0.0734
6.9867	58523	0.0793
7.0006	78336	0.1062
7.0146	156050	0.2115
7.0288	211940	0.2872
7.0423	186940	0.2534
7.0569	138480	0.1877
7.0707	107670	0.1459
7.0851	109680	0.1486
7.0987	90741	0.123
7.1131	71832	0.0974
7.1277	60956	0.0826
7.142	53920	0.0731
7.1567	55447	0.0751
7.1713	42569	0.0577
7.1864	34753	0.0471
7.2011	39488	0.0535
7.2158	73649	0.0998
7.2294	134910	0.1828
7.2428	232360	0.3149
7.2566	589250	0.7986
7.2702	944410	1.28
7.2846	1191100	1.6144
7.2992	780600	1.058
7.3142	436350	0.5914
7.3293	328080	0.4446
7.3452	213460	0.2893
7.3608	153490	0.208
7.3762	150920	0.2045
7.3914	139330	0.1888
7.4068	166660	0.2259
7.4219	327560	0.4439
7.437	288540	0.3911
7.452	230470	0.3124
7.4672	454160	0.6155
7.4816	1772600	2.4024
7.4968	3725500	5.0493
7.5112	4275100	5.7942
7.5255	3011100	4.081
7.5396	1849400	2.5066
7.5539	855920	1.16
7.5685	541380	0.7337
7.5835	2898200	3.928
7.5991	10810000	14.6507
7.6152	19894000	26.9633
7.6316	38344000	51.9678
7.6484	36485000	49.4493
7.6653	32388000	43.8957
7.6818	27400000	37.1354
7.6986	28746000	38.9606
7.7153	17169000	23.2691
7.7321	12352000	16.7407
7.7485	12793000	17.3393
7.7645	14753000	19.9955
7.7803	14611000	19.8031
7.7955	17267000	23.4019
7.8108	18695000	25.3383
7.8268	16683000	22.6112
7.8422	11536000	15.6356
7.8579	6823100	9.2475
7.8735	3752200	5.0855
7.889	2581400	3.4987
7.9045	2755900	3.7351
7.92	2399300	3.2518
7.9353	1661000	2.2512
7.9505	1203500	1.6312
7.9666	926560	1.2558
7.9819	756380	1.0251
7.9976	792530	1.0741
8.0131	731250	0.9911
8.0281	598080	0.8106
8.0432	491490	0.6661
8.0588	396840	0.5378
8.0742	303900	0.4119
8.0898	1172500	1.5891
8.1053	8522500	11.5508
8.1202	14678000	19.8937
8.1351	15716000	21.2996
8.1501	14605000	19.7939
8.1656	10534000	14.2764
8.1805	7140600	9.6777
8.1954	5907400	8.0064
8.2101	4821800	6.5352
8.2259	19599000	26.5634
8.2416	17429000	23.6222
8.2572	12965000	17.5723
8.2721	10729000	14.5412
8.2873	11659000	15.8018
8.3025	11072000	15.0062
8.3176	8789800	11.9131
8.3326	7465200	10.1177
8.3469	10887000	14.7551
8.3615	13769000	18.661
8.3765	13602000	18.4347
8.3912	10185000	13.8039
8.406	6629700	8.9854
8.4205	3781000	5.1245
8.4349	2585700	3.5045
8.4495	1806100	2.4478
8.4641	1876400	2.5431
8.4786	2214200	3.0009
8.4934	2150400	2.9144
8.5075	1782400	2.4157
8.5222	1629600	2.2086
8.5367	1799600	2.4391
8.5511	1807800	2.4501
8.5664	1842500	2.4972
8.5829	1679100	2.2758
8.5994	1580100	2.1416
8.6157	1193800	1.6179
8.632	872030	1.1819
8.6487	1043300	1.414
8.664	3564000	4.8304
8.6785	7662000	10.3844
8.6927	7836800	10.6214
8.7069	6737900	9.132
8.7215	5707700	7.7358
8.7365	7124500	9.6559
8.751	12308000	16.6817
8.7655	11156000	15.1194
8.7792	8733900	11.8373
8.7936	6426300	8.7097
8.8075	4478000	6.0692
8.8215	3346000	4.535
8.8354	3146900	4.265
8.8493	3780300	5.1235
8.8637	5220900	7.076
8.8781	5495900	7.4487
8.8925	4655800	6.3102
8.9065	3209600	4.3501
8.9204	2242900	3.0399
8.934	2026100	2.7461
8.948	1890000	2.5616
8.9618	1604300	2.1744
8.976	1220400	1.654
8.9896	1040300	1.4099
9.003	1090200	1.4776
9.0167	1088800	1.4757
9.0315	1141000	1.5465
9.0463	1056100	1.4314
9.0606	1141300	1.5468
9.0755	1098900	1.4893
9.0902	1026200	1.3908
9.106	849410	1.1512
9.1219	707540	0.9589
9.1374	646740	0.8765
9.153	610920	0.828
9.1689	609740	0.8264
9.1843	554230	0.7512
9.1995	500790	0.6787
9.2147	483380	0.6551
9.2296	449860	0.6097
9.2447	440940	0.5976
9.2578	457520	0.6201
9.2705	605550	0.8207
9.2841	665230	0.9016
9.2983	647660	0.8778
9.3128	706330	0.9573
9.3273	826520	1.1202
9.3414	772200	1.0466
9.3565	796930	1.0801
9.3715	737480	0.9995
9.3867	780430	1.0577
9.4016	737420	0.9994
9.4168	653040	0.8851
9.432	629170	0.8527
9.4476	624740	0.8467
9.4632	572820	0.7763
9.4791	563960	0.7643
9.4955	571550	0.7746
9.5121	536200	0.7267
9.5292	550010	0.7454
9.5451	410600	0.5565
9.5609	422060	0.572
9.5775	428460	0.5807
9.5932	423250	0.5736
9.6082	441090	0.5978
9.6233	503260	0.6821
9.6379	765790	1.0379
9.652	1287500	1.745
9.6663	4424100	5.9961
9.6806	10535000	14.278
9.695	13455000	18.2358
9.7085	10718000	14.5269
9.7225	6598100	8.9426
9.7362	3634200	4.9255
9.7501	2328500	3.1559
9.7648	1794900	2.4327
9.7787	1783100	2.4167
9.7924	1737100	2.3543
9.8059	1450900	1.9664
9.8195	1202100	1.6293
9.8334	1022300	1.3855
9.8478	1036700	1.4051
9.8618	1972100	2.6728
9.8764	4286300	5.8093
9.8907	4853900	6.5786
9.9055	4356600	5.9046
9.9205	2832500	3.8389
9.9351	1775900	2.4069
9.9509	1357300	1.8396
9.9659	1305300	1.769
9.9807	1222300	1.6566
9.995	976310	1.3232
10.0094	1226900	1.6628
10.024	2424200	3.2856
10.0375	4861900	6.5894
10.0511	5766500	7.8155
10.0638	3873800	5.2502
10.0765	2498000	3.3856
10.0892	1204900	1.633
10.1016	818870	1.1098
10.1146	835820	1.1328
10.1272	729100	0.9882
10.1398	692830	0.939
10.1519	637760	0.8644
10.1635	447690	0.6068
10.1744	322690	0.4373
10.1864	981710	1.3305
10.1985	906970	1.2292
10.2106	831570	1.127
10.2227	823920	1.1167
10.2348	795930	1.0787
10.2468	822370	1.1146
10.2584	783480	1.0619
10.27	757960	1.0273
10.2816	755680	1.0242
10.2932	764510	1.0362
10.3048	726810	0.9851
10.3176	748340	1.0142
10.3303	696070	0.9434
10.3443	662690	0.8982
10.3588	718110	0.9733
10.3728	778970	1.0558
10.3874	983930	1.3335
10.4014	1005600	1.3629
10.416	886730	1.2018
10.4306	820460	1.112
10.4447	751610	1.0187
10.4582	677450	0.9182
10.4722	692830	0.939
10.4863	803720	1.0893
10.501	1231100	1.6685
10.515	1897700	2.572
10.5285	2028600	2.7494
10.542	1864100	2.5265
10.5555	1380500	1.8711
10.569	948630	1.2857
10.5819	785570	1.0647
10.596	724480	0.9819
10.61	760000	1.03
10.6242	729750	0.989
10.6372	729110	0.9882
10.65	742990	1.007
10.6624	970690	1.3156
10.6749	1336200	1.811
10.6872	1595200	2.162
10.6996	1575300	2.135
10.7119	1274100	1.7268
10.7243	1014200	1.3746
10.7366	806140	1.0926
10.7489	696490	0.944
10.7612	682220	0.9246
10.7741	693220	0.9395
10.7865	564770	0.7654
10.7982	566430	0.7677
10.8099	540770	0.7329
10.8217	501570	0.6798
10.834	479700	0.6501
10.8463	441940	0.599
10.8592	465800	0.6313
10.8716	34768	0.0471
10.8839	31834	0.0431
10.8962	32836	0.0445
10.9085	35333	0.0479
10.9208	33067	0.0448
10.9338	41200	0.0558
10.9467	46934	0.0636
10.9596	41600	0.0564
10.9725	35068	0.0475
10.986	43166	0.0585
10.9983	42763	0.058
11.0106	49934	0.0677
11.0218	55566	0.0753
11.0329	53566	0.0726
11.0429	54300	0.0736
11.0529	56599	0.0767
11.0623	46599	0.0632
11.0717	45200	0.0613
11.0811	45633	0.0618
11.0899	42800	0.058
11.0987	41732	0.0566
11.107	37133	0.0503
11.1158	43666	0.0592
11.1247	43998	0.0596
11.1335	39200	0.0531
11.1417	43401	0.0588
11.1505	400430	0.5427
11.1594	410700	0.5566
11.1682	398630	0.5403
11.1764	405530	0.5496
11.1847	411300	0.5574
11.1929	402600	0.5457
11.2012	414670	0.562
11.2094	348570	0.4724
11.2177	279970	0.3794
11.2254	213570	0.2895
11.2331	184170	0.2496
11.2407	177370	0.2404
11.2484	176630	0.2394
11.256	211430	0.2866
11.2631	216570	0.2935
11.2702	229330	0.3108
11.2768	238830	0.3237
11.2827	231830	0.3142
11.2886	249330	0.3379
11.2945	255330	0.3461
11.3004	236330	0.3203
11.3063	251930	0.3415
11.3123	253730	0.3439
11.3182	255770	0.3466
11.324	272100	0.3688
11.3299	275600	0.3735
11.3359	287470	0.3896
11.3418	292500	0.3964
11.3483	306800	0.4158
11.3548	315600	0.4277
11.3619	318200	0.4313
11.3689	337100	0.4569
11.376	346570	0.4697
11.3831	325630	0.4413
11.3901	339570	0.4602
11.3972	349500	0.4737
11.4043	361300	0.4897
11.4113	360300	0.4883
11.4184	335970	0.4553
11.4256	377930	0.5122
11.4327	337500	0.4574
11.4398	317330	0.4301
11.4468	306470	0.4154
11.4533	318000	0.431
11.4598	310130	0.4203
11.4663	320130	0.4339
11.4734	333600	0.4521
11.4804	302900	0.4105
11.4875	298130	0.4041
11.4946	316800	0.4294
11.501	229170	0.3106
11.5081	306800	0.4158
11.5152	276700	0.375
11.5228	284170	0.3851
11.5305	278870	0.378
11.537	271430	0.3679
11.543	274800	0.3724
11.5489	260930	0.3536
11.5547	257470	0.3489
11.5606	250430	0.3394
11.5677	241270	0.327
11.5749	229500	0.311
11.5884	231830	0.3142
11.596	231300	0.3135
11.6031	228270	0.3094
11.6101	242870	0.3292
11.6172	226170	0.3065
11.6244	239000	0.3239
11.6315	241770	0.3277
11.6386	234770	0.3182
11.6456	237670	0.3221
11.6521	235100	0.3186
11.6586	221630	0.3004
11.6651	230470	0.3124
11.6716	234200	0.3174
11.6781	239400	0.3245
11.6846	236500	0.3205
11.6911	226430	0.3069
11.6976	229970	0.3117
11.704	230800	0.3128
11.7105	239470	0.3246
11.717	250830	0.34
11.7235	196730	0.2666
11.73	246070	0.3335
11.7365	247730	0.3358
11.743	242300	0.3284
11.7494	228330	0.3095
11.7559	234530	0.3179
11.7624	230100	0.3119
11.7689	234870	0.3183
11.7753	248470	0.3368
11.7818	238000	0.3226
11.7883	237430	0.3218
11.7942	228770	0.3101
11.8001	249600	0.3383
11.806	239800	0.325
11.812	237900	0.3224
11.8178	230370	0.3122
11.8237	242230	0.3283
11.8291	1333	0.0018066
11.8344	1301	0.0017633
11.8397	1667	0.0022593
11.845	1967	0.0026659
11.8503	2133	0.0028909
11.8562	3033	0.0041107
11.8621	3801	0.0051516
11.868	2834	0.003841
11.8739	3367	0.0045634
11.8798	3366	0.004562
11.8857	4567	0.0061898
11.8916	2834	0.003841
11.8975	3633	0.0049239
11.9034	1966	0.0026646
11.9093	2167	0.002937
11.9152	2334	0.0031633
11.9211	1800	0.0024396
11.9272	1967	0.0026659
11.9331	1934	0.0026212
11.939	1533	0.0020777
11.9449	1633	0.0022132
11.9508	1433	0.0019422
11.9567	1867	0.0025304
11.9626	1633	0.0022132
11.9685	1567	0.0021238
11.9746	1700	0.002304
11.9805	1266	0.0017158
11.9864	1533	0.0020777
11.9922	1333	0.0018066
11.9981	1600	0.0021685
12.004	1767	0.0023949
12.0099	934	0.0012659
12.0158	1500	0.002033
12.0217	1833	0.0024843
12.0278	1533	0.0020777
12.0331	1267	0.0017172
12.0384	1233	0.0016711
12.0431	2700	0.0036594
12.0479	2667	0.0036146
12.0526	2333	0.003162
12.0573	2200	0.0029817
12.0621	2500	0.0033883
12.0668	2667	0.0036146
12.0716	3367	0.0045634
12.0763	3433	0.0046528
12.0811	3333	0.0045173
12.0858	3700	0.0050147
12.0905	3400	0.0046081
12.0953	3400	0.0046081
12.1	4267	0.0057832
12.1047	4367	0.0059187
12.1095	4567	0.0061898
12.1142	4034	0.0054674
12.1189	5933	0.0080411
12.1237	5100	0.0069121
12.1286	3000	0.004066
12.1333	5033	0.0068213
12.138	2833	0.0038396
12.1428	4833	0.0065503
12.1475	4667	0.0063253
12.1516	5167	0.0070029
12.1558	4767	0.0064608
12.1599	4333	0.0058726
12.1641	4333	0.0058726
12.1682	4633	0.0062792
12.1724	5833	0.0079056
12.1766	6666	0.0090346
12.1807	5333	0.0072279
12.1848	9300	0.0126
12.1884	11233	0.0152
12.192	19367	0.0262
12.1955	22167	0.03
12.1985	16466	0.0223
12.2015	21166	0.0287
12.2045	20033	0.0272
12.2075	20665	0.028
12.2105	21700	0.0294
12.2134	17999	0.0244
12.2164	17300	0.0234
12.2194	17666	0.0239
12.2224	14866	0.0201
12.2254	14034	0.019
12.2284	13767	0.0187
12.2314	11500	0.0156
12.2344	11200	0.0152
12.2368	12967	0.0176
12.2392	9933	0.0135
12.2416	9100	0.0123
12.244	9000	0.0122
12.2453	800	0.0010843
12.2465	467	0.00063294
12.2477	1100	0.0014909
12.249	600	0.00081319
12.2502	700	0.00094873
12.2514	500	0.00067766
12.2527	1033	0.0014
12.2539	900	0.0012198
12.2546	633	0.00085792
12.2553	533	0.00072239
12.2559	733	0.00099345
12.2566	567	0.00076847
12.2572	700	0.00094873
12.2579	767	0.0010395
12.2586	700	0.00094873
12.2592	933	0.0012645
12.2599	767	0.0010395
12.2606	833	0.001129
12.2612	300	0.0004066
12.2619	700	0.00094873
12.2625	633	0.00085792
12.2632	900	0.0012198
12.2639	733	0.00099345
12.2646	867	0.0011751
12.2652	1167	0.0015817
12.2659	1133	0.0015356
12.2665	933	0.0012645
12.2672	733	0.00099345
12.2679	600	0.00081319
12.2685	867	0.0011751
12.2692	1033	0.0014
12.2698	600	0.00081319
12.2705	167	0.00022634
12.2712	467	0.00063294
12.2718	533	0.00072239
12.2725	433	0.00058685
12.2732	767	0.0010395
12.2739	367	0.0004974
12.2746	533	0.00072239
12.2753	700	0.00094873
12.276	300	0.0004066
12.2766	733	0.00099345
12.2773	467	0.00063294
12.278	133	0.00018026
12.2787	467	0.00063294
12.2793	667	0.000904
12.28	500	0.00067766
12.2806	500	0.00067766
12.2813	667	0.000904
12.282	433	0.00058685
12.2826	567	0.00076847
12.2833	200	0.00027106
12.284	100	0.00013553
12.2846	300	0.0004066
12.2853	333	0.00045132
12.286	500	0.00067766
12.2866	500	0.00067766
12.2873	433	0.00058685
12.288	400	0.00054213
12.2887	600	0.00081319
12.2893	533	0.00072239
12.29	200	0.00027106
12.2907	467	0.00063294
12.2913	567	0.00076847
12.292	633	0.00085792
12.2927	367	0.0004974
12.2933	267	0.00036187
12.294	400	0.00054213
12.2947	367	0.0004974
12.2953	467	0.00063294
12.296	600	0.00081319
12.2967	367	0.0004974
12.2973	300	0.0004066
12.298	633	0.00085792
12.2987	567	0.00076847
12.2993	267	0.00036187
12.3	433	0.00058685
12.3007	400	0.00054213
12.3013	300	0.0004066
12.302	133	0.00018026
12.3026	233	0.00031579
12.3033	33	4.4726e-05
12.304	167	0.00022634
12.3046	233	0.00031579
12.3053	600	0.00081319
12.306	500	0.00067766
12.3066	567	0.00076847
12.3073	500	0.00067766
12.308	567	0.00076847
12.3086	400	0.00054213
12.3093	467	0.00063294
12.31	267	0.00036187
12.3106	167	0.00022634
12.3113	267	0.00036187
12.312	533	0.00072239
12.3127	633	0.00085792
12.3133	200	0.00027106
12.314	567	0.00076847
12.3147	467	0.00063294
12.3153	367	0.0004974
12.316	567	0.00076847
12.3166	200	0.00027106
12.3173	500	0.00067766
12.318	533	0.00072239
12.3186	267	0.00036187
12.3193	367	0.0004974
12.32	300	0.0004066
12.3206	267	0.00036187
12.3213	433	0.00058685
12.322	233	0.00031579
12.3226	367	0.0004974
12.3233	467	0.00063294
12.324	500	0.00067766
12.3247	333	0.00045132
12.3254	533	0.00072239
12.3261	233	0.00031579
12.3268	267	0.00036187
12.3275	67	9.0807e-05
12.3283	200	0.00027106
12.3289	67	9.0807e-05
12.3296	333	0.00045132
12.3303	200	0.00027106
12.3309	167	0.00022634
12.3316	433	0.00058685
12.3322	400	0.00054213
12.3329	200	0.00027106
12.3336	400	0.00054213
12.3342	233	0.00031579
12.3349	167	0.00022634
12.3355	267	0.00036187
12.3362	333	0.00045132
12.3369	200	0.00027106
12.3375	200	0.00027106
12.3382	233	0.00031579
12.3388	100	0.00013553
12.3395	133	0.00018026
12.3402	567	0.00076847
12.3409	33	4.4726e-05
12.3415	133	0.00018026
12.3422	400	0.00054213
12.3429	233	0.00031579
12.3435	400	0.00054213
12.3442	500	0.00067766
12.3449	167	0.00022634
12.3455	200	0.00027106
12.3462	167	0.00022634
12.3469	233	0.00031579
12.3475	300	0.0004066
12.3482	200	0.00027106
12.3489	267	0.00036187
12.3496	167	0.00022634
12.3502	200	0.00027106
12.3509	167	0.00022634
12.3516	200	0.00027106
12.3522	67	9.0807e-05
12.3529	267	0.00036187
12.3535	300	0.0004066
12.3542	200	0.00027106
12.3549	133	0.00018026
12.3555	200	0.00027106
12.3562	500	0.00067766
12.3569	233	0.00031579
12.3575	200	0.00027106
12.3582	133	0.00018026
12.3589	200	0.00027106
12.3595	267	0.00036187
12.3602	267	0.00036187
12.3608	500	0.00067766
12.3615	33	4.4726e-05
12.3622	300	0.0004066
12.3629	333	0.00045132
12.3635	233	0.00031579
12.3642	200	0.00027106
12.3649	100	0.00013553
12.3655	100	0.00013553
12.3662	100	0.00013553
12.3669	67	9.0807e-05
12.3675	133	0.00018026
12.3682	167	0.00022634
12.3689	33	4.4726e-05
12.3695	300	0.0004066
12.3702	100	0.00013553
12.3709	133	0.00018026
12.3715	0	0
12.3722	400	0.00054213
12.3729	300	0.0004066
12.3735	333	0.00045132
12.3742	100	0.00013553
12.375	200	0.00027106
12.3756	200	0.00027106
12.3763	67	9.0807e-05
12.377	133	0.00018026
12.3777	133	0.00018026
12.3783	167	0.00022634
12.379	100	0.00013553
12.3796	133	0.00018026
12.3803	67	9.0807e-05
12.381	433	0.00058685
12.3816	167	0.00022634
12.3823	33	4.4726e-05
12.383	100	0.00013553
12.3837	100	0.00013553
12.3843	100	0.00013553
12.385	167	0.00022634
12.3857	100	0.00013553
12.3863	67	9.0807e-05
12.387	33	4.4726e-05
12.3877	133	0.00018026
12.3883	367	0.0004974
12.389	400	0.00054213
12.3897	133	0.00018026
12.3903	233	0.00031579
12.391	0	0
12.3917	100	0.00013553
12.3923	100	0.00013553
12.393	167	0.00022634
12.3937	167	0.00022634
12.3943	167	0.00022634
12.395	133	0.00018026
12.3957	67	9.0807e-05
12.3964	67	9.0807e-05
12.397	333	0.00045132
12.3977	100	0.00013553
12.3984	367	0.0004974
12.399	0	0
12.3997	133	0.00018026
12.4003	167	0.00022634
12.401	167	0.00022634
12.4016	100	0.00013553
12.4023	200	0.00027106
12.403	0	0
12.4037	67	9.0807e-05
12.4043	0	0
12.405	133	0.00018026
12.4056	100	0.00013553
12.4063	100	0.00013553
12.407	200	0.00027106
12.4076	67	9.0807e-05
12.4083	200	0.00027106
12.409	233	0.00031579
12.4097	67	9.0807e-05
12.4103	0	0
12.411	33	4.4726e-05
12.4116	167	0.00022634
12.4123	133	0.00018026
12.413	200	0.00027106
12.4137	367	0.0004974
12.4144	100	0.00013553
12.415	0	0
12.4157	0	0
12.4164	33	4.4726e-05
12.417	67	9.0807e-05
12.4177	100	0.00013553
12.4184	167	0.00022634
12.419	100	0.00013553
12.4197	167	0.00022634
12.4203	67	9.0807e-05
12.421	133	0.00018026
12.4217	167	0.00022634
12.4223	67	9.0807e-05
12.423	0	0
12.4237	0	0
12.4243	100	0.00013553
12.425	67	9.0807e-05
12.4257	167	0.00022634
12.4263	67	9.0807e-05
12.427	167	0.00022634
12.4277	167	0.00022634
12.4284	100	0.00013553
12.429	100	0.00013553
12.4297	33	4.4726e-05
12.4303	33	4.4726e-05
12.431	133	0.00018026
12.4317	67	9.0807e-05
12.4323	0	0
12.433	67	9.0807e-05
12.4337	33	4.4726e-05
12.4343	33	4.4726e-05
12.435	133	0.00018026
12.4357	100	0.00013553
12.4363	0	0
12.437	33	4.4726e-05
12.4376	133	0.00018026
12.4383	233	0.00031579
12.439	0	0
12.4397	233	0.00031579
12.4403	0	0
12.441	33	4.4726e-05
12.4417	0	0
12.4423	0	0
12.443	67	9.0807e-05
12.4437	33	4.4726e-05
12.4443	0	0
12.445	0	0
12.4456	67	9.0807e-05
12.4463	0	0
12.4469	33	4.4726e-05
12.4476	100	0.00013553
12.4483	0	0
12.449	0	0
12.4497	100	0.00013553
12.4503	67	9.0807e-05
12.451	67	9.0807e-05
12.4516	67	9.0807e-05
12.4523	167	0.00022634
12.453	0	0
12.4536	67	9.0807e-05
12.4543	0	0
12.455	0	0
12.4556	67	9.0807e-05
12.4563	0	0
12.457	0	0
12.4576	0	0
12.4583	33	4.4726e-05
12.459	33	4.4726e-05
12.4596	0	0
12.4603	33	4.4726e-05
12.461	67	9.0807e-05
12.4616	0	0
12.4623	0	0
12.463	133	0.00018026
12.4636	133	0.00018026
12.4643	0	0
12.465	67	9.0807e-05
12.4657	33	4.4726e-05
12.4663	0	0
12.467	0	0
12.4677	0	0
12.4683	100	0.00013553
12.469	0	0
12.4696	0	0
12.4703	0	0
12.471	133	0.00018026
12.4717	0	0
12.4723	67	9.0807e-05
12.473	67	9.0807e-05
12.4736	0	0
12.4743	33	4.4726e-05
12.4751	0	0
12.4758	100	0.00013553
12.4765	0	0
12.4772	67	9.0807e-05
12.4778	100	0.00013553
12.4785	167	0.00022634
12.4792	0	0
12.4798	33	4.4726e-05
12.4805	0	0
12.4811	133	0.00018026
12.4818	33	4.4726e-05
12.4825	0	0
12.4832	0	0
12.4838	0	0
12.4845	33	4.4726e-05
12.4852	67	9.0807e-05
12.4858	0	0
12.4865	0	0
12.4872	33	4.4726e-05
12.4878	67	9.0807e-05
12.4885	67	9.0807e-05
12.4891	33	4.4726e-05
12.4898	0	0
12.4905	100	0.00013553
12.4912	0	0
12.4918	0	0
12.4925	0	0
12.4931	67	9.0807e-05
12.4938	67	9.0807e-05
12.4945	0	0
12.4951	33	4.4726e-05
12.4958	0	0
12.4965	100	0.00013553
12.4971	33	4.4726e-05
12.4978	0	0
12.4985	0	0
12.4991	33	4.4726e-05
12.4998	0	0
12.5005	0	0
12.5012	0	0
12.5018	0	0
12.5025	0	0
12.5032	0	0
12.5038	0	0
12.5045	0	0
12.5052	0	0
12.5058	0	0
12.5065	33	4.4726e-05
12.5072	0	0
12.5078	0	0
12.5085	0	0
12.5092	0	0
12.5098	0	0
12.5105	0	0
12.5111	0	0
12.5118	0	0
12.5125	0	0
12.5131	0	0
12.5138	0	0
12.5145	0	0
12.5151	0	0
12.5158	0	0
12.5165	0	0
12.5171	0	0
12.5178	0	0
12.5185	0	0
12.5191	0	0
12.5198	0	0
12.5205	0	0
12.5211	0	0
12.5218	0	0
12.5224	0	0
12.5231	0	0
12.5238	0	0
12.5244	0	0
12.5252	0	0
12.5259	0	0
12.5266	0	0
12.5273	0	0
12.5281	0	0
12.5288	0	0
12.5295	0	0
12.5301	0	0
12.5308	0	0
12.5314	0	0
12.5321	0	0
12.5328	0	0
12.5334	0	0
12.5336	0	0
12.5339	0	0
12.5341	0	0
12.5343	0	0
12.5345	0	0
12.5347	0	0
12.5349	0	0
12.5351	0	0
12.5353	0	0
12.5355	0	0
12.5357	0	0
12.5359	0	0
12.5362	0	0
12.5364	0	0
12.5366	0	0
12.5368	0	0
12.5371	0	0
12.5373	0	0
12.5375	0	0
12.5377	0	0
12.5379	0	0
12.5381	0	0
12.5383	0	0
12.5385	0	0
12.5388	0	0
12.539	0	0
12.5392	0	0
12.5394	0	0
12.5396	0	0
12.5398	0	0
12.54	0	0
12.5402	0	0
12.5405	0	0
12.5407	0	0
12.5409	0	0
12.5411	0	0
12.5413	0	0
12.5415	0	0
12.5418	0	0
12.542	667	0.000904
12.5422	0	0
12.5424	0	0
12.5426	0	0
12.5428	0	0
12.543	0	0
12.5432	0	0
12.5434	0	0
12.5437	0	0
12.5439	0	0
12.5441	0	0
12.5443	0	0
12.5445	0	0
12.5447	0	0
12.5449	0	0
12.5451	0	0
12.5454	0	0
12.5455	0	0
12.5458	0	0
12.546	0	0
12.5462	0	0
12.5464	0	0
12.5466	0	0
12.5468	0	0
12.547	0	0
12.5472	0	0
12.5474	0	0
12.5477	0	0
12.5479	0	0
12.5481	0	0
12.5483	0	0
12.5485	0	0
12.5487	0	0
12.549	333	0.00045132
12.5492	0	0
12.5494	0	0
12.5496	0	0
12.5498	0	0
12.5501	333	0.00045132
12.5503	0	0
12.5505	0	0
12.5507	0	0
12.551	0	0
12.5512	0	0
12.5514	1000	0.0013553
12.5516	0	0
12.5518	0	0
12.552	0	0
12.5522	0	0
12.5524	0	0
12.5526	0	0
12.5529	0	0
12.5531	0	0
12.5533	0	0
12.5535	0	0
12.5537	0	0
12.5539	0	0
12.5541	0	0
12.5543	0	0
12.5545	667	0.000904
12.5547	0	0
12.5549	0	0
12.5552	0	0
12.5554	0	0
12.5556	0	0
12.5558	0	0
12.556	0	0
12.5562	0	0
12.5565	0	0
12.5567	0	0
12.5569	0	0
12.5571	0	0
12.5573	0	0
12.5575	0	0
12.5577	0	0
12.5579	0	0
12.5582	0	0
12.5583	0	0
12.5586	0	0
12.5588	0	0
12.559	0	0
12.5592	0	0
12.5594	0	0
12.5596	0	0
12.5598	0	0
12.56	0	0
12.5602	0	0
12.5605	0	0
12.5607	0	0
12.5609	0	0
12.5611	0	0
12.5613	0	0
12.5615	0	0
12.5618	0	0
12.562	0	0
12.5622	0	0
12.5624	0	0
12.5627	0	0
12.5629	0	0
12.5631	0	0
12.5633	0	0
12.5635	0	0
12.5638	0	0
12.564	0	0
12.5642	0	0
12.5645	0	0
12.5647	0	0
12.5649	0	0
12.5651	0	0
12.5653	0	0
12.5655	0	0
12.5657	0	0
12.5659	0	0
12.5661	0	0
12.5664	0	0
12.5666	0	0
12.5668	0	0
12.567	667	0.000904
12.5672	0	0
12.5674	0	0
12.5677	0	0
12.5679	0	0
12.5681	0	0
12.5683	667	0.000904
12.5685	0	0
12.5687	667	0.000904
12.569	0	0
12.5692	0	0
12.5694	0	0
12.5696	0	0
12.5698	0	0
12.57	0	0
12.5702	0	0
12.5704	0	0
12.5707	0	0
12.5708	0	0
12.5711	0	0
12.5713	0	0
12.5715	0	0
12.5717	0	0
12.5719	0	0
12.5721	0	0
12.5724	0	0
12.5726	0	0
12.5728	0	0
12.573	0	0
12.5732	0	0
12.5734	0	0
12.5736	0	0
12.5738	0	0
12.574	0	0
12.5743	0	0
12.5745	667	0.000904
12.5748	0	0
12.575	0	0
12.5752	0	0
12.5754	0	0
12.5757	0	0
12.5759	0	0
12.5761	0	0
12.5764	0	0
12.5766	0	0
12.5768	0	0
12.5771	0	0
12.5773	0	0
12.5775	0	0
12.5777	0	0
12.5779	0	0
12.5783	0	0
12.5785	667	0.000904
12.5787	0	0
12.5789	0	0
12.5792	0	0
12.5794	0	0
12.5796	0	0
12.5799	0	0
12.5801	0	0
12.5803	0	0
12.5805	0	0
12.5807	0	0
12.5809	0	0
12.5811	0	0
12.5813	0	0
12.5815	0	0
12.5818	0	0
12.5819	0	0
12.5822	0	0
12.5824	0	0
12.5826	0	0
12.5828	0	0
12.583	0	0
12.5832	0	0
12.5834	0	0
12.5836	0	0
12.5839	0	0
12.5841	0	0
12.5843	0	0
12.5845	0	0
12.5847	0	0
12.5849	0	0
12.5851	0	0
12.5853	0	0
12.5855	0	0
12.5858	0	0
12.586	0	0
12.5862	0	0
12.5864	0	0
12.5866	0	0
12.5868	0	0
12.587	0	0
12.5872	0	0
12.5875	0	0
12.5876	0	0
12.5879	0	0
12.5881	0	0
12.5883	0	0
12.5885	0	0
12.5887	0	0
12.5889	0	0
12.5891	0	0
12.5893	0	0
12.5895	0	0
12.5898	0	0
12.59	0	0
12.5902	0	0
12.5904	0	0
12.5906	0	0
12.5908	0	0
12.591	0	0
12.5912	0	0
12.5914	0	0
12.5916	0	0
12.5918	0	0
12.5921	0	0
12.5923	0	0
12.5925	0	0
12.5927	0	0
12.5929	0	0
12.5931	0	0
12.5934	0	0
12.5935	0	0
12.5938	0	0
12.594	0	0
12.5942	1000	0.0013553
12.5944	0	0
12.5946	0	0
12.5948	0	0
12.5951	0	0
12.5953	0	0
12.5955	0	0
12.5957	0	0
12.5959	0	0
12.5961	0	0
12.5963	0	0
12.5965	0	0
12.5967	0	0
12.5969	0	0
12.5971	0	0
12.5974	0	0
12.5976	0	0
12.5978	0	0
12.598	333	0.00045132
12.5982	0	0
12.5984	0	0
12.5986	0	0
12.5988	0	0
12.599	0	0
12.5993	0	0
12.5995	333	0.00045132
12.5997	0	0
12.5999	0	0
12.6001	0	0
12.6004	0	0
[truncated: 6,518 more rows]
