# Supplementary material for: Analysis of Floral Color Differences between Different Ecological Conditions of Clematis tangutica (Maxim.) Korsh
Source: Molecules. 2023 Jan 3;28(1):462. doi: 10.3390/molecules28010462 (PMC9824731; doi:10.3390/molecules28010462)
Supplement: Supplementary file 1 [file molecules-28-00462-s001.zip › Table S2/69Peak list-N.xlsx]

## Sheet: Sheet1
Time（min)	Area(counts)	%Area	Height(cps)	%Height	Width(min)	Baseline Type
2.1867	192.61	0.0232	220	0.1228	0.0292	Base to Base
2.2312	392.26	0.0472	440	0.2456	0.0297	Base to Base
2.2631	585.97	0.0705	449.167	0.2507	0.0447	Base to Base
2.3226	2259.45	0.2719	1762.83	0.9838	0.0622	Base to Base
2.3847	1052.15	0.1266	1100	0.6139	0.0319	Base to Base
2.4175	876.92	0.1055	880	0.4911	0.0332	Base to Base
2.4498	207.02	0.0249	220	0.1228	0.0314	Base to Base
2.4934	610.72	0.0735	449.167	0.2507	0.0459	Base to Base
2.657	824600	99.2408	164430	91.7621	0.3064	Base to Base
12.7558	3.08	0.00037068	220	0.1228	0.00046692	Base to Base
12.7602	6.16	0.00074135	440	0.2456	0.00046692	Base to Base
12.7651	3.08	0.00037068	220	0.1228	0.00046692	Base to Base
12.8537	3.08	0.00037068	220	0.1228	0.00046692	Base to Base
12.9121	6.6	0.00079431	440	0.2456	0.00050049	Base to Base
12.9351	3.08	0.00037068	220	0.1228	0.0004659	Base to Base
12.9677	3.08	0.00037068	220	0.1228	0.0004659	Base to Base
13.019	6.38	0.00076783	440	0.2456	0.00048319	Base to Base
13.03	2.97	0.00035744	220	0.1228	0.00045064	Base to Base
13.0445	3.19	0.00038392	220	0.1228	0.00048319	Base to Base
13.0459	9.24	0.001112	660	0.3683	0.00046692	Base to Base
13.0547	3.19	0.00038392	220	0.1228	0.00048319	Base to Base
13.0626	2.97	0.00035744	220	0.1228	0.00045064	Base to Base
13.1277	3.08	0.00037068	220	0.1228	0.00046692	Base to Base
13.1502	6.38	0.00076783	440	0.2456	0.00048319	Base to Base
13.3064	3.08	0.00037068	220	0.1228	0.00046692	Base to Base
13.3076	8.91	0.0010723	660	0.3683	0.00044963	Base to Base
13.3571	3.08	0.00037068	220	0.1228	0.00046692	Base to Base
13.3623	3.08	0.00037068	220	0.1228	0.00046692	Base to Base
13.3722	3.08	0.00037068	220	0.1228	0.0004659	Base to Base
13.3971	3.19	0.00038392	220	0.1228	0.00048319	Base to Base
13.4141	3.19	0.00038392	220	0.1228	0.00048319	Base to Base
13.5011	3.08	0.00037068	220	0.1228	0.00046692	Base to Base
13.7166	3.08	0.00037068	220	0.1228	0.00046692	Base to Base
13.7357	3.52	0.00042363	220	0.1228	0.00053304	Base to Base
13.7541	3.3	0.00039715	220	0.1228	0.00050049	Base to Base
13.8903	3.08	0.00037068	220	0.1228	0.00046692	Base to Base
13.8941	9.24	0.001112	660	0.3683	0.00046692	Base to Base
13.9784	6.16	0.00074135	440	0.2456	0.0004659	Base to Base
13.9919	3.08	0.00037068	220	0.1228	0.00046692	Base to Base
13.9994	3.08	0.00037068	220	0.1228	0.00046692	Base to Base
