# Supplementary material for: Analysis of Floral Color Differences between Different Ecological Conditions of Clematis tangutica (Maxim.) Korsh
Source: Molecules. 2023 Jan 3;28(1):462. doi: 10.3390/molecules28010462 (PMC9824731; doi:10.3390/molecules28010462)
Supplement: Supplementary file 1 [file molecules-28-00462-s001.zip › Table S2/69Peak list-P.xlsx]

## Sheet: Sheet1
Time（min)	Area(counts)	%Area	Height(cps)	%Height	Width(min)	Baseline Type
0.0166	3108.18	9.9592e-05	2701.96	0.00063196	0.0263	Valley
0.0908	6090.63	0.00019516	1962.27	0.00045896	0.0701	Valley
0.0984	1764.69	5.6544e-05	2285.8	0.00053462	0.0285	Valley
0.1284	222.227	7.1206e-06	1226.41	0.00028684	0.0054833	Valley
0.1374	681.633	2.1841e-05	1763.29	0.00041242	0.0131	Valley
0.1456	216.861	6.9486e-06	1128.89	0.00026404	0.0061833	Valley
0.1511	432.911	1.3871e-05	1398.54	0.0003271	0.0088833	Base to Base
0.16	349.844	1.121e-05	1831.49	0.00042837	0.0075833	Base to Base
0.1691	167.915	5.3803e-06	957.259	0.00022389	0.0041833	Base to Base
0.1824	718.737	2.303e-05	1599.8	0.00037418	0.0181	Base to Base
0.1912	115.667	3.7062e-06	984.485	0.00023026	0.0035833	Base to Base
0.1929	155.395	4.9792e-06	1240.52	0.00029014	0.0033833	Valley
0.1989	264.979	8.4904e-06	1334.65	0.00031216	0.0054667	Valley
0.2014	17.6233	5.6468e-07	425.123	9.9432e-05	0.00135	Base to Base
0.204	208.571	6.683e-06	1440.78	0.00033698	0.0048	Base to Base
0.2108	151.644	4.859e-06	1120.88	0.00026216	0.00545	Base to Base
0.2151	122.204	3.9156e-06	788.994	0.00018454	0.0040667	Base to Base
0.2177	23.497	7.5289e-07	306.64	7.172e-05	0.00275	Base to Base
0.2199	39.0151	1.2501e-06	867	0.00020278	0.0015	Base to Base
0.2234	128.453	4.1159e-06	1044.17	0.00024422	0.0034167	Base to Base
0.2288	147.354	4.7215e-06	1449.95	0.00033913	0.0040167	Base to Base
0.2327	183.178	5.8694e-06	1181.71	0.00027639	0.0044667	Base to Base
0.2353	72.1946	2.3132e-06	969.037	0.00022665	0.0024833	Base to Base
0.2426	124660	0.0039942	210160	0.0492	0.0177	Valley
0.2653	20758	0.00066513	33150	0.0077535	0.0115	Valley
0.273	2357.69	7.5545e-05	12735	0.0029785	0.0059167	Base to Base
0.2815	5705.41	0.00018281	23358	0.0054633	0.0155	Base to Base
0.4295	4263900	0.1366	1351600	0.3161	0.2008	Base to Base
0.584	34335000	1.1002	5048000	1.1807	0.1982	Valley
0.8522	365030000	11.6963	32597000	7.624	0.4301	Valley
1.1686	165920000	5.3164	35002000	8.1865	0.4035	Valley
1.6269	8714900	0.2792	1954700	0.4572	0.1986	Valley
1.7349	28264	0.00090562	38500	0.0090047	0.0243	Base to Base
1.7676	10521	0.0003371	7771.73	0.0018177	0.0379	Base to Base
1.9221	116060000	3.7188	20557000	4.8081	0.2692	Valley
2.154	24564000	0.7871	3208500	0.7504	0.2355	Valley
2.412	241140000	7.7265	40916000	9.5698	0.4196	Valley
2.802	296120000	9.4882	48476000	11.338	0.3733	Base to Base
3.1206	2913300	0.0933	1121800	0.2624	0.1033	Base to Base
3.2526	24000000	0.769	4737100	1.108	0.1774	Valley
3.9584	758640000	24.3081	74570000	17.4411	0.9185	Valley
4.408	113570000	3.6389	14362000	3.3592	0.2666	Valley
4.6182	40826000	1.3081	11701000	2.7368	0.2215	Base to Base
4.7875	174410	0.0055885	71929	0.0168	0.0765	Base to Base
4.9045	4252700	0.1363	1609200	0.3764	0.1212	Valley
5.0182	13212000	0.4234	4125000	0.9648	0.1541	Valley
5.2547	73623000	2.359	8048300	1.8824	0.5292	Valley
5.6976	7268600	0.2329	2304900	0.5391	0.1082	Valley
5.8108	4204300	0.1347	740080	0.1731	0.3816	Valley
6.1466	6079.6	0.0001948	5591.74	0.0013078	0.027	Base to Base
6.2233	74490	0.0023868	27672	0.0064721	0.0807	Base to Base
6.2595	6842.75	0.00021925	8222.79	0.0019232	0.0274	Base to Base
6.2841	3538.01	0.00011336	3733.82	0.0008733	0.0275	Base to Base
6.3122	33570	0.0010756	37067	0.0086695	0.0273	Base to Base
6.339	10844	0.00034746	12429	0.002907	0.0262	Base to Base
6.3689	5578.54	0.00017875	4595.41	0.0010748	0.0404	Base to Base
6.4623	178360	0.005715	58702	0.0137	0.1111	Base to Base
6.5995	2239800	0.0718	289150	0.0676	0.2522	Valley
6.7975	382020	0.0122	132390	0.031	0.1221	Valley
6.9314	63267	0.0020272	24043	0.0056233	0.0902	Base to Base
7.0313	570330	0.0183	159360	0.0373	0.1699	Base to Base
7.151	8123.42	0.00026029	6523.65	0.0015258	0.0444	Base to Base
7.2828	3609300	0.1156	1113900	0.2605	0.1903	Base to Base
7.4265	205430	0.0065823	144730	0.0339	0.0607	Base to Base
7.5084	12543000	0.4019	4073200	0.9527	0.1165	Valley
7.6385	341780000	10.9511	39785000	9.3054	0.5057	Valley
8.2317	221440000	7.0953	20449000	4.7829	0.448	Valley
8.561	8058100	0.2582	1492100	0.349	0.1098	Valley
8.7556	71280000	2.284	12245000	2.864	0.2033	Valley
8.8745	30411000	0.9744	5134100	1.2008	0.4093	Valley
9.3299	3900700	0.125	397300	0.0929	0.3004	Base to Base
9.6953	47758000	1.5303	13066000	3.056	0.2883	Valley
9.8911	19424000	0.6224	4492200	1.0507	0.1617	Valley
10.0488	17380000	0.5569	5469900	1.2794	0.1794	Valley
10.1912	4979500	0.1596	724070	0.1694	0.1699	Valley
10.3964	4088300	0.131	782290	0.183	0.1139	Valley
10.5278	10158000	0.3255	1851200	0.433	0.179	Valley
10.6925	10181000	0.3262	1511000	0.3534	0.2344	Valley
11.05	232170	0.0074392	30703	0.0071811	0.2496	Valley
11.1984	1934900	0.062	397600	0.093	0.1149	Valley
11.4257	6515100	0.2088	363510	0.085	0.4102	Valley
11.7149	2329000	0.0746	249230	0.0583	0.1705	Valley
11.8852	9133.6	0.00029266	3290.23	0.00076955	0.1461	Base to Base
12.0021	389.404	1.2477e-05	711.155	0.00016633	0.0177	Base to Base
12.0454	2626.23	8.4149e-05	2007.36	0.0004695	0.0474	Valley
12.195	81917	0.0026248	21722	0.0050806	0.1891	Valley
12.2478	41.9219	1.3433e-06	564.523	0.00013204	0.0024668	Base to Base
12.253	64.7221	2.0738e-06	549.166	0.00012844	0.0038167	Base to Base
12.2579	8.0017	2.5639e-07	111.378	2.605e-05	0.0019999	Base to Base
12.2593	41.2507	1.3217e-06	343.426	8.0324e-05	0.0026499	Base to Base
12.2655	149.421	4.7877e-06	701.061	0.00016397	0.0066498	Base to Base
12.2691	53.1857	1.7042e-06	641.748	0.0001501	0.0026164	Base to Base
12.2718	15.8301	5.0723e-07	196.181	4.5885e-05	0.0019999	Base to Base
12.2732	15.087	4.8341e-07	367.13	8.5868e-05	0.0013672	Base to Base
12.2752	23.3315	7.4758e-07	386.338	9.036e-05	0.0020996	Base to Base
12.2767	31.3723	1.0052e-06	500.834	0.00011714	0.0020335	Base to Base
12.2794	55.1518	1.7672e-06	431.736	0.00010098	0.0039836	Base to Base
12.2825	9.9048	3.1737e-07	233.34	5.4576e-05	0.0013336	Base to Base
12.2863	33.1112	1.0609e-06	247.249	5.7829e-05	0.0040171	Base to Base
12.2888	21.048	6.7442e-07	291.827	6.8255e-05	0.0019826	Base to Base
12.2918	44.3622	1.4214e-06	411.728	9.6299e-05	0.0033498	Base to Base
12.2959	17.4242	5.583e-07	268.05	6.2694e-05	0.0026662	Base to Base
12.2982	25.3656	8.1276e-07	370.292	8.6607e-05	0.0019999	Base to Base
12.3002	21.3185	6.8308e-07	221.823	5.1882e-05	0.0026672	Base to Base
12.3055	130.584	4.1842e-06	545.826	0.00012766	0.0073334	Base to Base
12.3125	35.2909	1.1308e-06	469.56	0.00010983	0.0026672	Base to Base
12.3142	46.5018	1.49e-06	386.082	9.03e-05	0.0033162	Base to Base
12.3177	22.7484	7.289e-07	318.958	7.4601e-05	0.0019999	Base to Base
12.3194	5.2713	1.689e-07	100.815	2.358e-05	0.0019999	Base to Base
12.3213	7.2234	2.3145e-07	182.372	4.2655e-05	0.0013173	Base to Base
12.3237	19.6705	6.3028e-07	212.83	4.9779e-05	0.0026998	Base to Base
12.3253	11.1023	3.5574e-07	250.017	5.8476e-05	0.0014669	Base to Base
12.3318	18.6369	5.9716e-07	273.132	6.3883e-05	0.0019999	Base to Base
12.3336	10.5214	3.3712e-07	211.683	4.951e-05	0.0019836	Base to Base
12.3402	22.976	7.3619e-07	511.982	0.00011975	0.0020172	Base to Base
12.3423	10.8645	3.4812e-07	229.878	5.3766e-05	0.0020162	Base to Base
12.344	19.753	6.3292e-07	320.495	7.496e-05	0.0019836	Base to Base
12.3562	23.9943	7.6882e-07	367.24	8.5894e-05	0.0033335	Base to Base
12.3607	14.0066	4.488e-07	340.326	7.9599e-05	0.0013336	Base to Base
12.3724	10.0555	3.222e-07	226.313	5.2932e-05	0.0013499	Base to Base
12.381	19.8608	6.3638e-07	379.92	8.8859e-05	0.0020009	Base to Base
12.3887	25.7434	8.2487e-07	324.805	7.5968e-05	0.002651	Base to Base
12.3983	12.673	4.0607e-07	315.028	7.3682e-05	0.0013326	Base to Base
12.4136	18.8037	6.025e-07	299.973	7.0161e-05	0.0026835	Base to Base
12.542	8.3456	2.6741e-07	667	0.000156	0.00041707	Base to Base
12.5514	12.5122	4.0091e-07	1000	0.00023389	0.00041707	Base to Base
12.5545	8.6713	2.7785e-07	667	0.000156	0.00043335	Base to Base
12.567	8.3456	2.6741e-07	667	0.000156	0.00041707	Base to Base
12.5683	8.3456	2.6741e-07	667	0.000156	0.00041707	Base to Base
12.5687	8.3456	2.6741e-07	667	0.000156	0.00041707	Base to Base
12.5745	10.3405	3.3133e-07	667	0.000156	0.00051676	Base to Base
12.5785	9.343	2.9937e-07	667	0.000156	0.00046692	Base to Base
12.5942	12.5122	4.0091e-07	1000	0.00023389	0.00041707	Base to Base
12.607	12.5122	4.0091e-07	1000	0.00023389	0.00041707	Base to Base
12.6141	8.3253	2.6676e-07	667	0.000156	0.00041606	Base to Base
12.6154	8.3456	2.6741e-07	667	0.000156	0.00041707	Base to Base
12.63	8.3456	2.6741e-07	667	0.000156	0.00041707	Base to Base
12.6411	8.3456	2.6741e-07	667	0.000156	0.00041707	Base to Base
12.6544	8.3253	2.6676e-07	667	0.000156	0.00041606	Base to Base
12.6603	8.3456	2.6741e-07	667	0.000156	0.00041707	Base to Base
12.6644	21.4991	6.8887e-07	1041.72	0.00024365	0.00065002	Base to Base
12.6888	13.0005	4.1656e-07	1000	0.00023389	0.00043335	Base to Base
12.6955	8.3253	2.6676e-07	667	0.000156	0.00041606	Base to Base
12.702	8.3253	2.6676e-07	667	0.000156	0.00041606	Base to Base
12.705	8.6713	2.7785e-07	667	0.000156	0.00043335	Base to Base
12.7121	8.3253	2.6676e-07	667	0.000156	0.00041606	Base to Base
12.72	16.6788	5.3442e-07	1333	0.00031177	0.00041707	Base to Base
12.7297	17.017	5.4526e-07	750.375	0.0001755	0.00063375	Base to Base
12.7333	8.3456	2.6741e-07	667	0.000156	0.00041707	Base to Base
12.735	8.6713	2.7785e-07	667	0.000156	0.00043335	Base to Base
12.747	8.997	2.8828e-07	667	0.000156	0.00044963	Base to Base
12.7509	12.4817	3.9994e-07	1000	0.00023389	0.00041606	Base to Base
12.7538	12.5122	4.0091e-07	1000	0.00023389	0.00041707	Base to Base
12.7547	8.3253	2.6676e-07	667	0.000156	0.00041606	Base to Base
12.7578	8.3456	2.6741e-07	667	0.000156	0.00041707	Base to Base
12.7582	8.3253	2.6676e-07	667	0.000156	0.00041606	Base to Base
12.7818	8.3456	2.6741e-07	667	0.000156	0.00041707	Base to Base
12.8041	8.6713	2.7785e-07	667	0.000156	0.00043335	Base to Base
12.8136	8.3253	2.6676e-07	667	0.000156	0.00041606	Base to Base
12.8158	12.4817	3.9994e-07	1000	0.00023389	0.00041606	Base to Base
12.8322	8.3456	2.6741e-07	667	0.000156	0.00041707	Base to Base
12.8442	8.3456	2.6741e-07	667	0.000156	0.00041707	Base to Base
12.8476	8.3456	2.6741e-07	667	0.000156	0.00041707	Base to Base
12.8507	12.5122	4.0091e-07	1000	0.00023389	0.00041707	Base to Base
12.8551	13.5091	4.3286e-07	680.847	0.00015924	0.00068359	Base to Base
12.8688	12.5122	4.0091e-07	1000	0.00023389	0.00041707	Base to Base
12.8749	12.0096	3.8481e-07	667	0.000156	0.00060018	Base to Base
12.8802	12.4817	3.9994e-07	680.847	0.00015924	0.00063273	Base to Base
12.9172	12.5122	4.0091e-07	680.847	0.00015924	0.00063375	Base to Base
12.93	8.3456	2.6741e-07	667	0.000156	0.00041707	Base to Base
12.9341	8.6713	2.7785e-07	667	0.000156	0.00043335	Base to Base
12.9355	13.0005	4.1656e-07	1000	0.00023389	0.00043335	Base to Base
12.9385	8.3253	2.6676e-07	667	0.000156	0.00041606	Base to Base
12.9593	13.0005	4.1656e-07	1000	0.00023389	0.00043335	Base to Base
12.9626	8.997	2.8828e-07	667	0.000156	0.00044963	Base to Base
12.9657	13.0005	4.1656e-07	1000	0.00023389	0.00043335	Base to Base
12.9735	20.8578	6.6832e-07	1667	0.00038989	0.00041707	Base to Base
12.9764	10.3405	3.3133e-07	667	0.000156	0.00051676	Base to Base
12.9876	12.5122	4.0091e-07	680.847	0.00015924	0.00063375	Base to Base
13.0145	9.0174	2.8893e-07	667	0.000156	0.00045064	Base to Base
13.0215	8.997	2.8828e-07	667	0.000156	0.00044963	Base to Base
13.0408	8.3456	2.6741e-07	667	0.000156	0.00041707	Base to Base
13.047	8.3253	2.6676e-07	667	0.000156	0.00041606	Base to Base
13.0482	8.3253	2.6676e-07	667	0.000156	0.00041606	Base to Base
13.051	8.6713	2.7785e-07	667	0.000156	0.00043335	Base to Base
13.0621	8.3253	2.6676e-07	667	0.000156	0.00041606	Base to Base
13.0632	8.3253	2.6676e-07	667	0.000156	0.00041606	Base to Base
13.0799	11.9934	3.8429e-07	1000	0.00023389	0.00039978	Base to Base
13.1084	8.3456	2.6741e-07	667	0.000156	0.00041707	Base to Base
13.115	8.3253	2.6676e-07	667	0.000156	0.00041606	Base to Base
13.1251	13.5193	4.3318e-07	1000	0.00023389	0.00045064	Base to Base
13.1414	17.3297	5.5527e-07	1333	0.00031177	0.00043335	Base to Base
13.1503	16.6788	5.3442e-07	1333	0.00031177	0.00041707	Base to Base
13.1516	12.4817	3.9994e-07	1000	0.00023389	0.00041606	Base to Base
13.1629	9.9944	3.2024e-07	667	0.000156	0.00049947	Base to Base
13.1645	19.5064	6.2502e-07	667	0.000156	0.00095011	Base to Base
13.1675	8.3456	2.6741e-07	667	0.000156	0.00041707	Base to Base
13.1738	9.0174	2.8893e-07	667	0.000156	0.00045064	Base to Base
13.1946	8.6713	2.7785e-07	667	0.000156	0.00043335	Base to Base
13.2028	8.3253	2.6676e-07	667	0.000156	0.00041606	Base to Base
13.2375	9.0174	2.8893e-07	667	0.000156	0.00045064	Base to Base
13.2432	12.4817	3.9994e-07	1000	0.00023389	0.00041606	Base to Base
13.2484	12.5122	4.0091e-07	1000	0.00023389	0.00041707	Base to Base
13.2539	8.3253	2.6676e-07	667	0.000156	0.00041606	Base to Base
13.2547	12.5122	4.0091e-07	680.847	0.00015924	0.00063375	Base to Base
13.2803	12.5122	4.0091e-07	1000	0.00023389	0.00041707	Base to Base
13.2811	17.3297	5.5527e-07	1333	0.00031177	0.00043335	Base to Base
13.2851	8.6713	2.7785e-07	667	0.000156	0.00043335	Base to Base
13.2995	17.3297	5.5527e-07	1333	0.00031177	0.00043335	Base to Base
13.3008	12.4817	3.9994e-07	1000	0.00023389	0.00041606	Base to Base
13.3198	8.3253	2.6676e-07	667	0.000156	0.00041606	Base to Base
13.3326	15.1651	4.8592e-07	1160.56	0.00027144	0.00043335	Base to Base
13.3339	8.3456	2.6741e-07	667	0.000156	0.00041707	Base to Base
13.3367	17.3297	5.5527e-07	1333	0.00031177	0.00043335	Base to Base
13.3644	17.3297	5.5527e-07	1333	0.00031177	0.00043335	Base to Base
13.3665	8.3456	2.6741e-07	667	0.000156	0.00041707	Base to Base
13.3746	11.3379	3.6329e-07	667	0.000156	0.00056661	Base to Base
13.3767	8.3253	2.6676e-07	667	0.000156	0.00041606	Base to Base
13.3908	16.6381	5.3312e-07	1008.32	0.00023583	0.00063273	Base to Base
13.398	8.3253	2.6676e-07	667	0.000156	0.00041606	Base to Base
13.3989	8.3253	2.6676e-07	667	0.000156	0.00041606	Base to Base
13.3999	12.5122	4.0091e-07	1000	0.00023389	0.00041707	Base to Base
13.4034	9.343	2.9937e-07	667	0.000156	0.00046692	Base to Base
13.4052	12.5122	4.0091e-07	1000	0.00023389	0.00041707	Base to Base
13.4165	8.997	2.8828e-07	667	0.000156	0.00044963	Base to Base
13.4204	13.0005	4.1656e-07	1000	0.00023389	0.00043335	Base to Base
13.4391	8.3456	2.6741e-07	667	0.000156	0.00041707	Base to Base
13.4471	8.3456	2.6741e-07	667	0.000156	0.00041707	Base to Base
13.4974	8.3253	2.6676e-07	667	0.000156	0.00041606	Base to Base
13.4997	8.3456	2.6741e-07	667	0.000156	0.00041707	Base to Base
13.5161	8.3456	2.6741e-07	667	0.000156	0.00041707	Base to Base
13.5191	16.6788	5.3442e-07	1333	0.00031177	0.00041707	Base to Base
13.5359	8.6713	2.7785e-07	667	0.000156	0.00043335	Base to Base
13.5421	12.5122	4.0091e-07	1000	0.00023389	0.00041707	Base to Base
13.5601	17.3297	5.5527e-07	1333	0.00031177	0.00043335	Base to Base
13.574	12.4817	3.9994e-07	1000	0.00023389	0.00041606	Base to Base
13.5894	8.6713	2.7785e-07	667	0.000156	0.00043335	Base to Base
13.6145	8.3253	2.6676e-07	667	0.000156	0.00041606	Base to Base
13.6205	8.3253	2.6676e-07	667	0.000156	0.00041606	Base to Base
13.6272	9.343	2.9937e-07	667	0.000156	0.00046692	Base to Base
13.6632	8.3456	2.6741e-07	667	0.000156	0.00041707	Base to Base
13.671	12.5122	4.0091e-07	1000	0.00023389	0.00041707	Base to Base
13.7221	8.3253	2.6676e-07	667	0.000156	0.00041606	Base to Base
13.7319	8.3456	2.6741e-07	667	0.000156	0.00041707	Base to Base
13.7429	8.6713	2.7785e-07	667	0.000156	0.00043335	Base to Base
13.7466	8.6713	2.7785e-07	667	0.000156	0.00043335	Base to Base
13.7846	9.6687	3.098e-07	667	0.000156	0.00048319	Base to Base
13.7969	8.997	2.8828e-07	667	0.000156	0.00044963	Base to Base
13.8073	16.6788	5.3442e-07	1333	0.00031177	0.00041707	Base to Base
13.8296	8.6713	2.7785e-07	667	0.000156	0.00043335	Base to Base
13.8497	8.3456	2.6741e-07	667	0.000156	0.00041707	Base to Base
13.8513	8.3456	2.6741e-07	667	0.000156	0.00041707	Base to Base
13.9077	8.3456	2.6741e-07	667	0.000156	0.00041707	Base to Base
13.9156	8.3253	2.6676e-07	667	0.000156	0.00041606	Base to Base
13.9234	8.3253	2.6676e-07	667	0.000156	0.00041606	Base to Base
13.9238	12.5122	4.0091e-07	1000	0.00023389	0.00041707	Base to Base
13.9246	7.9996	2.5632e-07	667	0.000156	0.00039978	Base to Base
13.9261	9.343	2.9937e-07	667	0.000156	0.00046692	Base to Base
13.934	8.3253	2.6676e-07	667	0.000156	0.00041606	Base to Base
13.9802	16.6788	5.3442e-07	1333	0.00031177	0.00041707	Base to Base
13.9908	8.3456	2.6741e-07	667	0.000156	0.00041707	Base to Base
13.9938	8.3253	2.6676e-07	667	0.000156	0.00041606	Base to Base
13.9969	8.3253	2.6676e-07	667	0.000156	0.00041606	Base to Base
