# Supplementary material for: Analysis of Floral Color Differences between Different Ecological Conditions of Clematis tangutica (Maxim.) Korsh
Source: Molecules. 2023 Jan 3;28(1):462. doi: 10.3390/molecules28010462 (PMC9824731; doi:10.3390/molecules28010462)
Supplement: Supplementary file 1 [file molecules-28-00462-s001.zip › Table S2/70Data list-P.xlsx]

## Sheet: Sheet1
Time（min)	Intensity(cps)	%Max.Intensity
0.0001	0	0
0.0009	2167	0.0029055
0.0016	1500	0.0020112
0.0023	1400	0.0018771
0.003	1333	0.0017873
0.0037	2867	0.0038441
0.0044	2200	0.0029498
0.0051	1900	0.0025475
0.0057	1967	0.0026374
0.0064	2500	0.003352
0.0071	2167	0.0029055
0.0078	1800	0.0024135
0.0085	2467	0.0033078
0.0091	1667	0.0022351
0.0098	1967	0.0026374
0.0105	2667	0.0035759
0.0112	1900	0.0025475
0.012	2033	0.0027259
0.0126	1200	0.001609
0.0133	2067	0.0027715
0.014	1800	0.0024135
0.0147	2033	0.0027259
0.0154	1667	0.0022351
0.016	1733	0.0023236
0.0167	2067	0.0027715
0.0174	1600	0.0021453
0.0181	1467	0.001967
0.0188	2133	0.0028599
0.0195	2067	0.0027715
0.0201	2267	0.0030396
0.0208	1433	0.0019214
0.0215	1900	0.0025475
0.0222	1800	0.0024135
0.0229	2333	0.0031281
0.0236	1733	0.0023236
0.0243	2500	0.003352
0.0249	1867	0.0025033
0.0257	1833	0.0024577
0.0263	1833	0.0024577
0.027	1867	0.0025033
0.0277	1700	0.0022794
0.0284	2333	0.0031281
0.0291	1800	0.0024135
0.0297	1500	0.0020112
0.0304	2500	0.003352
0.0311	1367	0.0018329
0.0318	1800	0.0024135
0.0325	2300	0.0030839
0.0332	1900	0.0025475
0.0338	1433	0.0019214
0.0345	2667	0.0035759
0.0352	2500	0.003352
0.0359	1700	0.0022794
0.0366	2067	0.0027715
0.0373	1967	0.0026374
0.0379	1833	0.0024577
0.0386	1900	0.0025475
0.0394	2200	0.0029498
0.0401	2967	0.0039782
0.0407	1967	0.0026374
0.0414	2300	0.0030839
0.0421	1800	0.0024135
0.0428	1633	0.0021895
0.0435	1700	0.0022794
0.0441	2067	0.0027715
0.0448	1933	0.0025918
0.0456	2400	0.0032179
0.0463	2167	0.0029055
0.047	2767	0.00371
0.0477	1967	0.0026374
0.0484	1767	0.0023692
0.049	2633	0.0035304
0.0497	2600	0.0034861
0.0504	2167	0.0029055
0.0511	1767	0.0023692
0.0518	2167	0.0029055
0.0525	1700	0.0022794
0.0532	1933	0.0025918
0.0539	1567	0.002101
0.0546	1833	0.0024577
0.0552	1767	0.0023692
0.0559	1667	0.0022351
0.0566	1500	0.0020112
0.0573	1800	0.0024135
0.0579	2300	0.0030839
0.0586	2000	0.0026816
0.0593	2533	0.0033963
0.06	2200	0.0029498
0.0607	2233	0.002994
0.0613	2433	0.0032622
0.062	2367	0.0031737
0.0627	1733	0.0023236
0.0634	2000	0.0026816
0.0642	2433	0.0032622
0.0649	3000	0.0040224
0.0656	1800	0.0024135
0.0663	2167	0.0029055
0.067	1967	0.0026374
0.0677	2000	0.0026816
0.0683	2767	0.00371
0.069	2100	0.0028157
0.0697	2367	0.0031737
0.0704	1767	0.0023692
0.0711	2033	0.0027259
0.0717	2233	0.002994
0.0724	2600	0.0034861
0.0731	2033	0.0027259
0.0738	1833	0.0024577
0.0745	1833	0.0024577
0.0752	1000	0.0013408
0.0759	1633	0.0021895
0.0765	2733	0.0036644
0.0772	2233	0.002994
0.0779	1800	0.0024135
0.0786	1433	0.0019214
0.0793	1600	0.0021453
0.08	1333	0.0017873
0.0807	1700	0.0022794
0.0814	1733	0.0023236
0.082	1400	0.0018771
0.0827	1867	0.0025033
0.0834	2100	0.0028157
0.0841	2100	0.0028157
0.0848	1567	0.002101
0.0854	1967	0.0026374
0.0861	2133	0.0028599
0.0868	2100	0.0028157
0.0875	2033	0.0027259
0.0882	2200	0.0029498
0.0889	2233	0.002994
0.0896	1767	0.0023692
0.0903	2433	0.0032622
0.091	1767	0.0023692
0.0917	1767	0.0023692
0.0924	1633	0.0021895
0.0931	2500	0.003352
0.0937	1500	0.0020112
0.0944	1900	0.0025475
0.0951	2500	0.003352
0.0958	2233	0.002994
0.0965	2000	0.0026816
0.0972	2367	0.0031737
0.0979	1533	0.0020555
0.0986	1767	0.0023692
0.0993	1067	0.0014306
0.0999	2567	0.0034419
0.1006	1800	0.0024135
0.1013	2467	0.0033078
0.102	1433	0.0019214
0.1027	1900	0.0025475
0.1034	1400	0.0018771
0.1041	1400	0.0018771
0.1047	1900	0.0025475
0.1054	1733	0.0023236
0.1061	2600	0.0034861
0.1068	2100	0.0028157
0.1074	2233	0.002994
0.1081	2267	0.0030396
0.1088	1800	0.0024135
0.1095	1967	0.0026374
0.1102	2400	0.0032179
0.1109	2167	0.0029055
0.1116	1833	0.0024577
0.1123	2133	0.0028599
0.1132	1567	0.002101
0.1139	2333	0.0031281
0.1147	1800	0.0024135
0.1154	2233	0.002994
0.1161	1200	0.001609
0.1168	2633	0.0035304
0.1174	1933	0.0025918
0.1181	1300	0.0017431
0.1188	1900	0.0025475
0.1195	1733	0.0023236
0.1202	1733	0.0023236
0.1208	2200	0.0029498
0.1216	1967	0.0026374
0.1222	1767	0.0023692
0.1229	1400	0.0018771
0.1236	2400	0.0032179
0.1243	1867	0.0025033
0.125	2200	0.0029498
0.1256	1967	0.0026374
0.1263	1967	0.0026374
0.127	1533	0.0020555
0.1277	1800	0.0024135
0.1284	1767	0.0023692
0.129	2267	0.0030396
0.1297	1700	0.0022794
0.1304	1633	0.0021895
0.1311	1767	0.0023692
0.1318	1667	0.0022351
0.1325	2000	0.0026816
0.1331	1700	0.0022794
0.1338	2433	0.0032622
0.1345	2000	0.0026816
0.1352	2067	0.0027715
0.1359	2833	0.0037985
0.1365	2000	0.0026816
0.1372	1633	0.0021895
0.1379	2300	0.0030839
0.1386	2367	0.0031737
0.1392	1900	0.0025475
0.1399	3233	0.0043348
0.1406	2167	0.0029055
0.1413	1467	0.001967
0.142	1667	0.0022351
0.1427	2400	0.0032179
0.1434	2600	0.0034861
0.1441	1967	0.0026374
0.1448	2033	0.0027259
0.1455	2667	0.0035759
0.1462	2267	0.0030396
0.1469	2233	0.002994
0.1476	2267	0.0030396
0.1483	1800	0.0024135
0.1489	2433	0.0032622
0.1496	1700	0.0022794
0.1503	1500	0.0020112
0.151	1700	0.0022794
0.1516	2067	0.0027715
0.1523	1333	0.0017873
0.153	2633	0.0035304
0.1537	2833	0.0037985
0.1545	2067	0.0027715
0.1552	1933	0.0025918
0.1559	2333	0.0031281
0.1566	2000	0.0026816
0.1573	2400	0.0032179
0.1579	2133	0.0028599
0.1586	1700	0.0022794
0.1593	1833	0.0024577
0.16	2433	0.0032622
0.1607	1900	0.0025475
0.1614	2500	0.003352
0.1621	2300	0.0030839
0.1628	2600	0.0034861
0.1634	2067	0.0027715
0.1641	2333	0.0031281
0.1648	1867	0.0025033
0.1655	2167	0.0029055
0.1662	2567	0.0034419
0.1669	1567	0.002101
0.1676	1867	0.0025033
0.1683	2300	0.0030839
0.169	1767	0.0023692
0.1697	2733	0.0036644
0.1704	1633	0.0021895
0.171	1767	0.0023692
0.1717	1733	0.0023236
0.1724	2133	0.0028599
0.1731	2500	0.003352
0.1738	2233	0.002994
0.1745	2533	0.0033963
0.1752	2333	0.0031281
0.1759	2133	0.0028599
0.1766	1567	0.002101
0.1773	1633	0.0021895
0.1779	1900	0.0025475
0.1786	2300	0.0030839
0.1793	2133	0.0028599
0.18	2100	0.0028157
0.1806	1933	0.0025918
0.1813	1867	0.0025033
0.182	2533	0.0033963
0.1827	2333	0.0031281
0.1834	2167	0.0029055
0.1841	2967	0.0039782
0.1848	1433	0.0019214
0.1855	2233	0.002994
0.1862	2133	0.0028599
0.1869	1700	0.0022794
0.1876	2267	0.0030396
0.1882	2700	0.0036202
0.1889	1267	0.0016988
0.1896	1933	0.0025918
0.1903	1800	0.0024135
0.1909	1933	0.0025918
0.1916	1033	0.0013851
0.1923	2933	0.0039326
0.193	2633	0.0035304
0.1937	1600	0.0021453
0.1944	1900	0.0025475
0.195	2267	0.0030396
0.1957	2433	0.0032622
0.1964	2200	0.0029498
0.1971	2000	0.0026816
0.1978	1900	0.0025475
0.1984	1400	0.0018771
0.1991	2300	0.0030839
0.1998	1900	0.0025475
0.2006	2400	0.0032179
0.2013	1733	0.0023236
0.2019	2000	0.0026816
0.2027	2800	0.0037543
0.2033	2167	0.0029055
0.204	1867	0.0025033
0.2047	1667	0.0022351
0.2053	1433	0.0019214
0.206	2433	0.0032622
0.2067	1733	0.0023236
0.2073	2067	0.0027715
0.208	2467	0.0033078
0.2087	1567	0.002101
0.2094	1933	0.0025918
0.2101	2033	0.0027259
0.2108	1467	0.001967
0.2115	1933	0.0025918
0.2122	2600	0.0034861
0.2129	1767	0.0023692
0.2136	1700	0.0022794
0.2145	2600	0.0034861
0.2152	2100	0.0028157
0.2161	1933	0.0025918
0.2167	2133	0.0028599
0.2174	2667	0.0035759
0.2181	1933	0.0025918
0.2188	2800	0.0037543
0.2194	2500	0.003352
0.2201	2333	0.0031281
0.2208	1600	0.0021453
0.2215	1900	0.0025475
0.2222	2233	0.002994
0.2229	2100	0.0028157
0.2235	1967	0.0026374
0.2242	1567	0.002101
0.2249	1967	0.0026374
0.2256	2133	0.0028599
0.2262	2233	0.002994
0.2269	2200	0.0029498
0.2276	2200	0.0029498
0.2283	1867	0.0025033
0.229	2033	0.0027259
0.2297	1833	0.0024577
0.2303	1733	0.0023236
0.2316	3781	0.0050696
0.2328	2911	0.0039031
0.234	3290	0.0044113
0.2353	2246	0.0030115
0.2365	3081	0.004131
0.2378	3628	0.0048645
0.239	4635	0.0062147
0.2402	3633	0.0048712
0.2419	189840	0.2545
0.2435	192910	0.2587
0.2451	194390	0.2606
0.2468	187960	0.252
0.2484	186780	0.2504
0.2501	155520	0.2085
0.2527	128050	0.1717
0.2553	105040	0.1408
0.258	100180	0.1343
0.2606	119660	0.1604
0.2636	121580	0.163
0.2665	126450	0.1695
0.2695	126500	0.1696
0.2724	122440	0.1642
0.2754	106970	0.1434
0.2784	133680	0.1792
0.2813	94938	0.1273
0.2845	121610	0.1631
0.2877	140910	0.1889
0.2909	133050	0.1784
0.2946	192920	0.2587
0.2983	202380	0.2714
0.3021	217240	0.2913
0.3063	212030	0.2843
0.3104	205120	0.275
0.3148	203230	0.2725
0.3192	168000	0.2253
0.3236	173440	0.2325
0.3283	180030	0.2414
0.333	216870	0.2908
0.339	246030	0.3299
0.345	233210	0.3127
0.351	224160	0.3006
0.3572	207980	0.2789
0.3634	208060	0.279
0.37	213340	0.286
0.3768	265170	0.3555
0.3836	246020	0.3299
0.3907	227570	0.3051
0.3989	252090	0.338
0.4071	251370	0.337
0.4161	1243800	1.6676
0.4265	1495900	2.0057
0.4377	1243100	1.6667
0.4494	1039600	1.3939
0.4624	393040	0.527
0.477	193320	0.2592
0.4923	116410	0.1561
0.509	397420	0.5329
0.526	1385500	1.8577
0.5435	3422400	4.5888
0.5615	5098000	6.8354
0.5797	4303500	5.7702
0.5979	4502300	6.0367
0.6163	4078700	5.4687
0.6346	4035500	5.4108
0.6531	3958000	5.3069
0.6717	3011300	4.0375
0.6904	2272600	3.0471
0.7094	2152400	2.8859
0.7284	3633200	4.8715
0.7474	7032700	9.4295
0.7666	14220000	19.0659
0.7859	33026000	44.2812
0.8064	35339000	47.383
0.8282	40054000	53.7045
0.8502	37726000	50.5829
0.8733	31660000	42.4504
0.8967	25951000	34.7947
0.9209	19372000	25.9746
0.9455	15264000	20.4655
0.9687	13565000	18.1883
0.9925	16601000	22.2582
1.0157	10273000	13.7745
1.0374	4859400	6.5155
1.0594	3813700	5.1134
1.0812	2916700	3.9108
1.1021	1817500	2.4369
1.121	1430700	1.9183
1.1388	7607200	10.1998
1.1547	39691000	53.2182
1.1695	43659000	58.5391
1.1834	33821000	45.3474
1.1971	27851000	37.3429
1.2099	20914000	28.0416
1.2226	9734100	13.0516
1.2354	8034100	10.7722
1.2481	6985500	9.3662
1.2609	5769400	7.7357
1.2739	4804400	6.4418
1.2868	2846800	3.817
1.3	1953100	2.6187
1.3132	1238200	1.6602
1.3263	1037900	1.3916
1.3398	905580	1.2142
1.3535	615280	0.825
1.3672	539730	0.7237
1.3808	467730	0.6271
1.3944	473890	0.6354
1.408	485860	0.6514
1.4217	366900	0.4919
1.4353	336660	0.4514
1.449	268940	0.3606
1.4625	295980	0.3968
1.4758	294200	0.3945
1.488	220440	0.2956
1.4998	284480	0.3814
1.5118	386780	0.5186
1.5246	519330	0.6963
1.5369	719350	0.9645
1.5488	955750	1.2815
1.5607	1482000	1.9871
1.5728	2148700	2.881
1.5847	2457800	3.2954
1.5962	4086500	5.4792
1.6079	5083900	6.8166
1.619	5295300	7.1
1.6303	5845100	7.8372
1.6421	2583600	3.4641
1.6534	2767900	3.7112
1.6653	2102000	2.8184
1.677	1227800	1.6463
1.6886	717360	0.9618
1.7001	608110	0.8154
1.7123	464330	0.6226
1.7241	411510	0.5518
1.7358	360250	0.483
1.7481	327530	0.4392
1.7605	279790	0.3751
1.7733	286970	0.3848
1.7863	293720	0.3938
1.7993	330560	0.4432
1.8128	435440	0.5838
1.8271	601570	0.8066
1.8413	863340	1.1576
1.8557	954340	1.2796
1.8709	1208900	1.6208
1.8863	4565200	6.1211
1.9019	12845000	17.222
1.9178	16871000	22.6214
1.9337	16275000	21.8211
1.9496	14817000	19.8673
1.966	12203000	16.3618
1.9833	6978600	9.357
2.0015	2901700	3.8906
2.0199	1414200	1.8961
2.0383	950240	1.2741
2.0567	825900	1.1074
2.076	1071100	1.4362
2.0959	1785200	2.3936
2.1163	2320000	3.1107
2.1371	2306300	3.0923
2.1584	3236700	4.3398
2.1803	2172500	2.9129
2.2021	1510800	2.0258
2.2238	1177900	1.5793
2.2467	1241600	1.6647
2.2696	929080	1.2457
2.2924	717020	0.9614
2.3159	1110200	1.4886
2.3387	4796600	6.4313
2.3613	11152000	14.953
2.385	27532000	36.9151
2.4086	38273000	51.3171
2.4322	36548000	49.0041
2.4554	25405000	34.0639
2.4779	14385000	19.2872
2.5	7827000	10.4945
2.5218	4753000	6.3729
2.5438	3081700	4.1319
2.5654	2273000	3.0477
2.5871	2097300	2.8121
2.6084	1526700	2.047
2.6298	1047700	1.4047
2.6508	948330	1.2715
2.6715	848330	1.1375
2.6919	829330	1.112
2.7126	655000	0.8782
2.733	3054900	4.0961
2.7538	17709000	23.7441
2.7737	34508000	46.2687
2.7938	51483000	69.0285
2.8138	46870000	62.8442
2.8342	30257000	40.5695
2.8539	18277000	24.5055
2.8739	21670000	29.056
2.8937	22573000	30.2661
2.9136	15381000	20.6231
2.9332	8403100	11.267
2.9526	2842000	3.8106
2.972	2733200	3.6647
2.9911	3795900	5.0895
3.0105	4494900	6.0268
3.0296	2849000	3.8199
3.0484	1546700	2.0738
3.0675	677330	0.9082
3.0865	652340	0.8747
3.1064	1242000	1.6653
3.1263	1254300	1.6818
3.147	912670	1.2237
3.1679	817330	1.0959
3.1892	963670	1.2921
3.2107	1169000	1.5674
3.2329	3608100	4.8377
3.2554	5466700	7.3298
3.2776	4564000	6.1194
3.2999	3808700	5.1067
3.3225	2456800	3.2941
3.3451	2778500	3.7254
3.3671	2058800	2.7604
3.3896	2362000	3.167
3.4123	3357600	4.502
3.4352	5968800	8.003
3.4577	3581400	4.8019
3.4798	4137600	5.5477
3.5019	4274100	5.7307
3.524	2666300	3.5751
3.5463	2365800	3.172
3.5685	3547900	4.7571
3.5908	2163300	2.9006
3.6132	1527700	2.0483
3.6368	3310400	4.4386
3.6606	4740600	6.3562
3.6844	5760100	7.7232
3.7082	6853100	9.1887
3.7316	5183100	6.9495
3.7548	3233500	4.3355
3.7773	2746300	3.6823
3.7996	8582700	11.5077
3.8218	10232000	13.7191
3.8435	14821000	19.8719
3.8653	19852000	26.6184
3.8869	15567000	20.8727
3.9082	47342000	63.476
3.9292	70582000	94.6374
3.9498	74582000	100
3.9705	73402000	98.4184
3.9921	46405000	62.2207
4.0137	16953000	22.7302
4.035	16865000	22.613
4.0565	11523000	15.4496
4.0779	7023800	9.4176
4.0995	4095600	5.4915
4.1208	10647000	14.2759
4.142	12285000	16.4721
4.163	8978900	12.039
4.1841	9731700	13.0484
4.2047	21136000	28.34
4.2247	18280000	24.5094
4.2446	13076000	17.5328
4.2642	5652900	7.5795
4.2832	7028000	9.4232
4.3026	9058200	12.1453
4.3206	9728800	13.0445
4.3376	8134300	10.9065
4.3545	7011600	9.4012
4.3711	6052200	8.1149
4.3878	11802000	15.8243
4.4042	14081000	18.8797
4.4204	13398000	17.9645
4.4368	10075000	13.5092
4.453	7792900	10.4488
4.4695	4566800	6.1232
4.4857	2340800	3.1386
4.5017	1250200	1.6763
4.5181	775410	1.0397
4.5344	599190	0.8034
4.5501	522590	0.7007
4.5654	704840	0.945
4.5804	3286000	4.4059
4.5959	10356000	13.8856
4.611	13833000	18.5472
4.6263	11425000	15.3193
4.6413	7202200	9.6568
4.6566	3774700	5.0611
4.6712	2191700	2.9386
4.6859	1651000	2.2137
4.7005	889530	1.1927
4.7156	809890	1.0859
4.7299	657990	0.8822
4.7441	345980	0.4639
4.7582	316140	0.4239
4.7723	216340	0.2901
4.7871	262490	0.3519
4.8024	224400	0.3009
4.8183	202740	0.2718
4.8338	172870	0.2318
4.8493	161080	0.216
4.8648	344180	0.4615
4.8799	826240	1.1078
4.8948	926900	1.2428
4.9096	712000	0.9547
4.9247	539720	0.7237
4.9396	373380	0.5006
4.9546	276620	0.3709
4.9697	225150	0.3019
4.9847	884700	1.1862
4.9995	2800200	3.7545
5.0146	3242000	4.3469
5.0297	2374200	3.1834
5.0447	1491400	1.9997
5.0596	817820	1.0965
5.075	460280	0.6172
5.0907	263920	0.3539
5.1067	188610	0.2529
5.1227	187890	0.2519
5.1393	446840	0.5991
5.1558	3192300	4.2803
5.1717	3665200	4.9143
5.1874	1429000	1.9161
5.2025	3033600	4.0675
5.2178	6975200	9.3524
5.233	9468100	12.6949
5.2483	8839900	11.8526
5.2637	7918900	10.6177
5.2781	6658000	8.9271
5.2924	5961500	7.9932
5.3073	5091300	6.8264
5.322	3724300	4.9936
5.3363	2609900	3.4993
5.3509	1981600	2.657
5.366	1376400	1.8454
5.3806	1056700	1.4168
5.3949	1029200	1.38
5.4089	1262000	1.6921
5.4234	2096600	2.8111
5.4372	2165300	2.9033
5.4512	1623200	2.1764
5.4664	1077100	1.4441
5.4802	682420	0.915
5.494	490610	0.6578
5.5076	522990	0.7012
5.521	494270	0.6627
5.535	491420	0.6589
5.549	485790	0.6514
5.5638	411320	0.5515
5.5781	334170	0.4481
5.593	300280	0.4026
5.6073	165780	0.2223
5.6219	178590	0.2394
5.637	183040	0.2454
5.6517	260140	0.3488
5.6674	940380	1.2609
5.6829	1678200	2.2501
5.6982	1855900	2.4884
5.7138	1640500	2.1996
5.7292	949850	1.2736
5.7447	586660	0.7866
5.7592	553660	0.7424
5.7734	619000	0.83
5.7875	775190	1.0394
5.8013	891520	1.1954
5.8152	872460	1.1698
5.8285	772250	1.0354
5.8418	556550	0.7462
5.8551	390580	0.5237
5.8687	327590	0.4392
5.8823	307770	0.4127
5.8963	284100	0.3809
5.9103	276210	0.3703
5.9243	253580	0.34
5.9387	241380	0.3236
5.9547	227760	0.3054
5.9707	209030	0.2803
5.9867	198090	0.2656
6.0026	198220	0.2658
6.0186	188690	0.253
6.0341	185560	0.2488
6.0494	268560	0.3601
6.0647	210760	0.2826
6.0803	183240	0.2457
6.0957	181680	0.2436
6.1109	202870	0.272
6.1261	208190	0.2791
6.1408	184810	0.2478
6.1541	163220	0.2188
6.1678	170540	0.2287
6.1816	190740	0.2557
6.1957	223150	0.2992
6.2089	238340	0.3196
6.2222	212940	0.2855
6.2355	188350	0.2525
6.2485	171140	0.2295
6.2618	151170	0.2027
6.2759	150700	0.2021
6.2899	147690	0.198
6.3033	148290	0.1988
6.3169	92659	0.1242
6.3304	94778	0.1271
6.3436	92592	0.1241
6.3565	73942	0.0991
6.3695	68569	0.0919
6.3834	77824	0.1043
6.3969	103880	0.1393
6.4108	117970	0.1582
6.4247	184110	0.2469
6.4383	191600	0.2569
6.4523	161980	0.2172
6.4658	123030	0.165
6.4797	96343	0.1292
6.4939	93378	0.1252
6.5081	57799	0.0775
6.5222	61180	0.082
6.5373	74633	0.1001
6.5523	122710	0.1645
6.5679	253620	0.3401
6.5828	374490	0.5021
6.5978	413930	0.555
6.613	368060	0.4935
6.6277	308000	0.413
6.6405	240710	0.3227
6.6538	208910	0.2801
6.6669	207880	0.2787
6.6797	191940	0.2573
6.6927	165670	0.2221
6.7059	148120	0.1986
6.7186	145250	0.1948
6.7317	137450	0.1843
6.7462	260200	0.3489
6.7604	211460	0.2835
6.7751	234470	0.3144
6.7898	208770	0.2799
6.8049	160120	0.2147
6.8206	131410	0.1762
6.8365	111000	0.1488
6.8523	86078	0.1154
6.8678	67557	0.0906
6.8829	64772	0.0868
6.8986	74630	0.1001
6.9143	89817	0.1204
6.9296	96584	0.1295
6.9447	86545	0.116
6.9585	59465	0.0797
6.9728	56682	0.076
6.9874	59268	0.0795
7.0013	66536	0.0892
7.0154	97829	0.1312
7.0296	105040	0.1408
7.0433	86529	0.116
7.0578	82662	0.1108
7.0717	105680	0.1417
7.086	105820	0.1419
7.0997	71670	0.0961
7.1141	73769	0.0989
7.1284	71804	0.0963
7.1427	60574	0.0812
7.1575	60451	0.0811
7.1721	47800	0.0641
7.1872	39385	0.0528
7.2019	45033	0.0604
7.2166	78498	0.1053
7.2301	101770	0.1365
7.2438	206550	0.2769
7.2576	384220	0.5152
7.2712	493630	0.6619
7.2856	484470	0.6496
7.3002	375250	0.5031
7.3156	266320	0.3571
7.3307	169770	0.2276
7.3466	109930	0.1474
7.3622	99450	0.1333
7.3776	96230	0.129
7.3928	91946	0.1233
7.4083	136850	0.1835
7.4234	275010	0.3687
7.4384	262070	0.3514
7.4534	273620	0.3669
7.4683	787380	1.0557
7.4827	2953400	3.9599
7.4979	4933000	6.6142
7.5123	4439000	5.9518
7.5266	3248400	4.3555
7.5407	1810900	2.4281
7.5554	906020	1.2148
7.57	794700	1.0655
7.5852	4422600	5.9299
7.6008	11662000	15.6363
7.6171	19772000	26.5098
7.6336	32995000	44.2401
7.6498	31335000	42.0147
7.6666	27907000	37.418
7.6832	20883000	27.9999
7.7	18380000	24.644
7.7169	10333000	13.854
7.7337	8009200	10.7388
7.7499	8540200	11.4508
7.7659	9488400	12.7221
7.7816	10766000	14.4345
7.7969	15632000	20.9597
7.8122	17040000	22.8477
7.8281	13164000	17.6503
7.8436	7637500	10.2404
7.8592	4539100	6.0861
7.8747	2862100	3.8375
7.8902	2137700	2.8662
7.9059	1927600	2.5846
7.9214	1642800	2.2027
7.9367	1179700	1.5818
7.9519	802610	1.0761
7.9679	641800	0.8605
7.9833	592750	0.7948
7.999	622880	0.8352
8.0146	578570	0.7757
8.0297	493910	0.6622
8.0447	407780	0.5468
8.0601	341220	0.4575
8.0755	247790	0.3322
8.0911	2014200	2.7006
8.1066	10069000	13.5
8.1215	14191000	19.0271
8.1364	14687000	19.6924
8.1514	12827000	17.1992
8.1669	7899100	10.5912
8.1819	5654500	7.5816
8.1967	4464200	5.9856
8.2115	3430600	4.5997
8.2272	16447000	22.0523
8.2429	12087000	16.2062
8.2585	8218000	11.0187
8.2734	7143100	9.5776
8.2882	8081900	10.8363
8.3033	7606700	10.1992
8.3185	6247700	8.377
8.3335	5844300	7.8361
8.3478	9902200	13.277
8.3624	11778000	15.792
8.3773	10769000	14.4396
8.392	7636400	10.2389
8.4068	4550000	6.1007
8.4214	2759000	3.6993
8.4357	1694300	2.2717
8.4503	1572600	2.1086
8.465	2017700	2.7053
8.4795	2735100	3.6672
8.4943	2283900	3.0622
8.5084	1890500	2.5348
8.5231	1874300	2.5131
8.5376	1993200	2.6725
8.552	1797500	2.4101
8.5673	1960400	2.6286
8.5838	1840400	2.4677
8.6001	1535100	2.0582
8.6167	1095200	1.4685
8.633	758750	1.0173
8.6497	1448300	1.9419
8.665	5627900	7.5459
8.6796	9506500	12.7465
8.6937	9670900	12.9668
8.7079	8007100	10.736
8.7225	8002100	10.7293
8.7375	8786000	11.7803
8.752	14248000	19.1041
8.7665	12700000	17.028
8.7803	9993400	13.3993
8.7947	7582600	10.1668
8.8086	5326100	7.1413
8.8226	3812700	5.1121
8.8364	3218200	4.3149
8.8504	4089900	5.4838
8.8648	4852500	6.5063
8.8792	4542000	6.09
8.8936	3526700	4.7287
8.9073	2736100	3.6686
8.9212	2439200	3.2705
8.9349	2825600	3.7886
8.9488	2510100	3.3656
8.9626	1929900	2.5877
8.9768	1465000	1.9643
8.9904	1399400	1.8763
9.0042	1519300	2.0371
9.0179	1527900	2.0487
9.0326	1454300	1.95
9.0474	1380400	1.8509
9.0617	1345100	1.8035
9.0767	1216200	1.6307
9.0914	1057900	1.4184
9.1072	901900	1.2093
9.1229	767490	1.0291
9.1384	677090	0.9078
9.154	643230	0.8625
9.1694	589280	0.7901
9.1848	576630	0.7732
9.2	485380	0.6508
9.2154	448170	0.6009
9.2304	475830	0.638
9.2457	486470	0.6523
9.2589	492610	0.6605
9.2717	605230	0.8115
9.2852	657950	0.8822
9.2993	620910	0.8325
9.3138	713900	0.9572
9.328	727570	0.9755
9.3422	800820	1.0738
9.3572	806880	1.0819
9.3722	767350	1.0289
9.3875	782840	1.0496
9.4024	687930	0.9224
9.4176	670840	0.8995
9.4328	598020	0.8018
9.4484	615200	0.8249
9.464	578120	0.7751
9.4799	572010	0.767
9.4963	557170	0.7471
9.5129	554990	0.7441
9.5301	537250	0.7204
9.5459	424930	0.5698
9.5618	430050	0.5766
9.5781	462260	0.6198
9.5938	449200	0.6023
9.6089	473780	0.6353
9.6239	554310	0.7432
9.6383	627790	0.8418
9.6523	1657100	2.2219
9.6667	6031900	8.0877
9.681	11869000	15.914
9.6954	12842000	17.2192
9.7089	8953700	12.0052
9.723	5417000	7.2632
9.7366	3126700	4.1922
9.7505	2075700	2.7831
9.7652	1825200	2.4472
9.7791	1908000	2.5582
9.7927	1697600	2.2762
9.8063	1481900	1.987
9.8199	1269800	1.7026
9.8338	1063000	1.4253
9.8478	1188900	1.5941
9.8618	2508400	3.3633
9.8764	4522900	6.0644
9.8907	5476700	7.3432
9.9055	4107600	5.5075
9.9205	2804000	3.7596
9.9351	1921000	2.5757
9.9509	1450700	1.9451
9.9659	1377100	1.8464
9.9807	1283400	1.7208
9.9951	1103900	1.4802
10.0094	1402900	1.8811
10.0238	3627700	4.8641
10.0373	6250200	8.3803
10.0509	6595700	8.8436
10.0636	4297500	5.7621
10.0763	2953900	3.9607
10.089	1598900	2.1438
10.1014	1124500	1.5077
10.1144	915330	1.2273
10.127	949790	1.2735
10.1396	847750	1.1367
10.1517	695790	0.9329
10.1633	486390	0.6522
10.1751	376760	0.5052
10.1871	1007100	1.3504
10.1992	889680	1.1929
10.2113	867050	1.1625
10.2234	847470	1.1363
10.2355	830660	1.1138
10.2476	830380	1.1134
10.2591	782170	1.0487
10.2707	807190	1.0823
10.2823	807980	1.0833
10.2939	793460	1.0639
10.3055	827680	1.1098
10.3183	739620	0.9917
10.3311	688740	0.9235
10.345	716550	0.9608
10.3595	743660	0.9971
10.3735	911930	1.2227
10.3881	1363800	1.8286
10.4021	1331700	1.7855
10.4169	1108200	1.4859
10.4316	938520	1.2584
10.4456	788410	1.0571
10.4591	715310	0.9591
10.4732	701740	0.9409
10.4872	826200	1.1078
10.5019	1423700	1.9089
10.516	2034500	2.7279
10.5295	2082300	2.792
10.543	1822400	2.4435
10.5565	1378100	1.8477
10.57	958820	1.2856
10.5834	776690	1.0414
10.5975	754330	1.0114
10.6116	720140	0.9656
10.6256	737710	0.9891
10.6385	762210	1.022
10.6514	754110	1.0111
10.6638	1110600	1.4891
10.6761	1499200	2.0101
10.6884	1681900	2.2552
10.7007	1623100	2.1762
10.7131	1398800	1.8755
10.7254	1031900	1.3836
10.7377	816630	1.0949
10.75	736250	0.9872
10.7624	726740	0.9744
10.7753	675230	0.9053
10.7876	575370	0.7715
10.7993	552170	0.7403
10.8111	546630	0.7329
10.8234	514070	0.6893
10.8357	513500	0.6885
10.848	494630	0.6632
10.8609	461400	0.6187
10.8733	39034	0.0523
10.8856	38799	0.052
10.8979	36265	0.0486
10.9102	34800	0.0467
10.9231	45734	0.0613
10.936	42333	0.0568
10.9489	45499	0.061
10.9618	41865	0.0561
10.9753	51033	0.0684
10.9888	44766	0.06
11.0011	51967	0.0697
11.0135	48200	0.0646
11.0246	54067	0.0725
11.0346	56701	0.076
11.0446	57934	0.0777
11.054	52068	0.0698
11.0634	44100	0.0591
11.0728	46733	0.0627
11.0822	44833	0.0601
11.0911	42934	0.0576
11.0999	38000	0.051
11.1081	39600	0.0531
11.1169	49365	0.0662
11.1257	46199	0.0619
11.1345	45467	0.061
11.1428	42334	0.0568
11.1516	386370	0.518
11.1605	408000	0.5471
11.1693	411500	0.5517
11.1775	407070	0.5458
11.1858	398370	0.5341
11.194	409970	0.5497
11.2022	368400	0.494
11.2105	287630	0.3857
11.2187	223800	0.3001
11.2264	181470	0.2433
11.234	168070	0.2253
11.2417	153570	0.2059
11.2493	165370	0.2217
11.257	179370	0.2405
11.2641	200100	0.2683
11.2706	191030	0.2561
11.277	204370	0.274
11.2829	215500	0.2889
11.2888	211400	0.2834
11.2947	218400	0.2928
11.3006	233500	0.3131
11.3065	225270	0.302
11.3125	247030	0.3312
11.3185	245500	0.3292
11.3244	244800	0.3282
11.3303	266470	0.3573
11.3362	259470	0.3479
11.3421	280600	0.3762
11.3486	286030	0.3835
11.355	299070	0.401
11.3621	346370	0.4644
11.3692	345970	0.4639
11.3763	344670	0.4621
11.3833	343040	0.4599
11.3904	355570	0.4767
11.3975	360170	0.4829
11.4046	352470	0.4726
11.4116	345000	0.4626
11.4187	358800	0.4811
11.4258	340870	0.457
11.4329	330270	0.4428
11.4399	311530	0.4177
11.447	331970	0.4451
11.4535	329900	0.4423
11.46	324830	0.4355
11.4665	336270	0.4509
11.4735	306830	0.4114
11.4806	313730	0.4207
11.4877	320730	0.43
11.4947	327730	0.4394
11.5012	292000	0.3915
11.5083	302330	0.4054
11.5153	286270	0.3838
11.523	285800	0.3832
11.5306	294770	0.3952
11.5371	292630	0.3924
11.543	283000	0.3794
11.5489	279500	0.3748
11.5548	265930	0.3566
11.5608	255270	0.3423
11.5679	257030	0.3446
11.5749	254730	0.3415
11.5826	243100	0.326
11.5902	227570	0.3051
11.5979	251230	0.3369
11.605	232270	0.3114
11.612	249070	0.334
11.6191	241470	0.3238
11.6262	250430	0.3358
11.6332	247130	0.3314
11.6403	247270	0.3315
11.6474	255370	0.3424
11.6539	256630	0.3441
11.6603	247800	0.3323
11.6668	261570	0.3507
11.6733	270170	0.3622
11.6798	257800	0.3457
11.6863	247570	0.3319
11.6927	234770	0.3148
11.6992	242200	0.3247
11.7057	214830	0.2881
11.7122	235300	0.3155
11.7187	231370	0.3102
11.7252	220670	0.2959
11.7317	199330	0.2673
11.7382	210230	0.2819
11.7446	222930	0.2989
11.7511	224500	0.301
11.7576	221030	0.2964
11.7641	208730	0.2799
11.7706	225630	0.3025
11.777	231600	0.3105
11.7835	250030	0.3352
11.7894	234530	0.3145
11.7953	233330	0.3129
11.8012	236970	0.3177
11.8071	240670	0.3227
11.813	218130	0.2925
11.819	231870	0.3109
11.8248	238230	0.3194
11.8302	3133	0.0042008
11.8355	1932	0.0025904
11.8408	1833	0.0024577
11.8461	2899	0.003887
11.8514	3333	0.0044689
11.8573	3366	0.0045132
11.8632	3867	0.0051849
11.8691	4233	0.0056756
11.875	6367	0.0085369
11.8809	5400	0.0072404
11.8868	5000	0.006704
11.8928	5100	0.0068381
11.8987	4567	0.0061235
11.9046	4434	0.0059451
11.9105	4267	0.0057212
11.9164	4800	0.0064359
11.9223	3767	0.0050508
11.9282	2866	0.0038428
11.9341	3167	0.0042463
11.94	3233	0.0043348
11.9459	3100	0.0041565
11.9518	2233	0.002994
11.9577	2500	0.003352
11.9636	2834	0.0037999
11.9695	3266	0.0043791
11.9754	3100	0.0041565
11.9813	2700	0.0036202
11.9872	3700	0.004961
11.9931	2800	0.0037543
11.999	2600	0.0034861
12.0049	3100	0.0041565
12.0108	1567	0.002101
12.0169	2766	0.0037087
12.0228	3166	0.004245
12.0287	3300	0.0044247
12.0341	4533	0.0060779
12.0388	3366	0.0045132
12.0435	3666	0.0049154
12.0483	4600	0.0061677
12.053	3266	0.0043791
12.0578	4500	0.0060336
12.0625	4367	0.0058553
12.0675	4700	0.0063018
12.0722	5333	0.0071505
12.077	3500	0.0046928
12.0817	5167	0.006928
12.0864	4433	0.0059438
12.0911	3967	0.005319
12.0959	6733	0.0090277
12.1006	5467	0.0073302
12.1053	4633	0.006212
12.1101	5533	0.0074187
12.1148	7100	0.0095197
12.1196	6900	0.0092516
12.1244	5033	0.0067483
12.1291	6233	0.0083573
12.1338	6133	0.0082232
12.1385	5567	0.0074643
12.1433	4367	0.0058553
12.148	5833	0.0078209
12.1522	6467	0.008671
12.1563	5133	0.0068824
12.1605	4933	0.0066142
12.1646	6333	0.0084913
12.1688	6833	0.0091618
12.1729	6366	0.0085356
12.1771	7034	0.0094313
12.1812	11366	0.0152
12.1854	16100	0.0216
12.189	20700	0.0278
12.1925	19301	0.0259
12.1961	24534	0.0329
12.1991	17567	0.0236
12.2021	17366	0.0233
12.2051	17933	0.024
12.208	15100	0.0202
12.211	15400	0.0206
12.214	13767	0.0185
12.2171	12066	0.0162
12.2202	13301	0.0178
12.2232	11300	0.0152
12.2262	11134	0.0149
12.2292	8733	0.0117
12.2321	9233	0.0124
12.2351	8766	0.0118
12.2375	7467	0.01
12.2399	6234	0.0083586
12.2423	7700	0.0103
12.2447	6767	0.0090733
12.246	933	0.001251
12.2472	266	0.00035666
12.2484	834	0.0011182
12.2497	933	0.001251
12.2509	433	0.00058057
12.2522	633	0.00084873
12.2534	400	0.00053632
12.254	433	0.00058057
12.2547	600	0.00080449
12.2554	933	0.001251
12.256	333	0.00044649
12.2567	467	0.00062616
12.2574	400	0.00053632
12.258	233	0.00031241
12.2587	600	0.00080449
12.2594	767	0.0010284
12.26	767	0.0010284
12.2607	333	0.00044649
12.2614	733	0.00098281
12.262	633	0.00084873
12.2627	733	0.00098281
12.2634	600	0.00080449
12.264	233	0.00031241
12.2647	533	0.00071465
12.2653	567	0.00076024
12.2661	433	0.00058057
12.2668	500	0.0006704
12.2675	333	0.00044649
12.2682	600	0.00080449
12.2689	633	0.00084873
12.2696	467	0.00062616
12.2703	567	0.00076024
12.2709	433	0.00058057
12.2716	700	0.00093857
12.2722	267	0.000358
12.2729	367	0.00049208
12.2736	267	0.000358
12.2742	400	0.00053632
12.2749	367	0.00049208
12.2756	667	0.00089432
12.2762	367	0.00049208
12.2769	267	0.000358
12.2776	667	0.00089432
12.2782	233	0.00031241
12.2789	600	0.00080449
12.2796	533	0.00071465
12.2802	667	0.00089432
12.2809	367	0.00049208
12.2816	267	0.000358
12.2822	467	0.00062616
12.2829	200	0.00026816
12.2836	433	0.00058057
12.2842	433	0.00058057
12.2849	467	0.00062616
12.2856	433	0.00058057
12.2862	200	0.00026816
12.2869	333	0.00044649
12.2876	200	0.00026816
12.2882	833	0.0011169
12.2889	267	0.000358
12.2896	600	0.00080449
12.2903	767	0.0010284
12.2909	500	0.0006704
12.2916	367	0.00049208
12.2922	467	0.00062616
12.2929	333	0.00044649
12.2936	333	0.00044649
12.2943	633	0.00084873
12.2949	300	0.00040224
12.2955	600	0.00080449
12.2962	333	0.00044649
12.2969	233	0.00031241
12.2976	200	0.00026816
12.2982	300	0.00040224
12.2989	467	0.00062616
12.2996	267	0.000358
12.3003	233	0.00031241
12.301	300	0.00040224
12.3016	233	0.00031241
12.3023	333	0.00044649
12.303	267	0.000358
12.3036	200	0.00026816
12.3043	533	0.00071465
12.3049	433	0.00058057
12.3056	200	0.00026816
12.3063	333	0.00044649
12.3069	267	0.000358
12.3076	733	0.00098281
12.3083	333	0.00044649
12.3089	333	0.00044649
12.3096	167	0.00022392
12.3103	433	0.00058057
12.3109	233	0.00031241
12.3116	600	0.00080449
12.3123	367	0.00049208
12.3129	167	0.00022392
12.3136	300	0.00040224
12.3142	233	0.00031241
12.3149	133	0.00017833
12.3156	400	0.00053632
12.3163	300	0.00040224
12.3171	600	0.00080449
12.3178	400	0.00053632
12.3184	200	0.00026816
12.3191	100	0.00013408
12.3198	400	0.00053632
12.3205	133	0.00017833
12.3211	300	0.00040224
12.3218	200	0.00026816
12.3224	267	0.000358
12.3231	200	0.00026816
12.3237	133	0.00017833
12.3244	267	0.000358
12.3251	200	0.00026816
12.3257	367	0.00049208
12.3264	167	0.00022392
12.3271	367	0.00049208
12.3277	133	0.00017833
12.3284	267	0.000358
12.329	267	0.000358
12.3297	33	4.4247e-05
12.3304	100	0.00013408
12.331	333	0.00044649
12.3317	467	0.00062616
12.3324	67	8.9834e-05
12.333	233	0.00031241
12.3337	300	0.00040224
12.3343	133	0.00017833
12.335	167	0.00022392
12.3357	33	4.4247e-05
12.3364	433	0.00058057
12.337	167	0.00022392
12.3377	200	0.00026816
12.3384	300	0.00040224
12.339	133	0.00017833
12.3397	367	0.00049208
12.3403	233	0.00031241
12.341	100	0.00013408
12.3417	267	0.000358
12.3423	300	0.00040224
12.343	367	0.00049208
12.3437	333	0.00044649
12.3443	167	0.00022392
12.345	200	0.00026816
12.3456	100	0.00013408
12.3463	333	0.00044649
12.347	200	0.00026816
12.3477	267	0.000358
12.3483	167	0.00022392
12.349	200	0.00026816
12.3497	367	0.00049208
12.3503	200	0.00026816
12.351	267	0.000358
12.3517	33	4.4247e-05
12.3523	67	8.9834e-05
12.353	133	0.00017833
12.3536	133	0.00017833
12.3543	200	0.00026816
12.355	233	0.00031241
12.3557	167	0.00022392
12.3563	100	0.00013408
12.357	0	0
12.3577	100	0.00013408
12.3583	67	8.9834e-05
12.359	233	0.00031241
12.3597	300	0.00040224
12.3603	333	0.00044649
12.361	67	8.9834e-05
12.3617	200	0.00026816
12.3623	167	0.00022392
12.363	0	0
12.3636	167	0.00022392
12.3643	300	0.00040224
12.365	0	0
12.3657	133	0.00017833
12.3663	0	0
12.367	233	0.00031241
12.3677	200	0.00026816
12.3684	200	0.00026816
12.369	100	0.00013408
12.3697	267	0.000358
12.3705	233	0.00031241
12.3711	200	0.00026816
12.3718	267	0.000358
12.3725	33	4.4247e-05
12.3731	133	0.00017833
12.3738	67	8.9834e-05
12.3745	300	0.00040224
12.3751	200	0.00026816
12.3758	67	8.9834e-05
12.3764	100	0.00013408
12.3771	0	0
12.3778	67	8.9834e-05
12.3784	100	0.00013408
12.3791	100	0.00013408
12.3798	167	0.00022392
12.3804	67	8.9834e-05
12.3811	133	0.00017833
12.3817	100	0.00013408
12.3824	133	0.00017833
12.3831	67	8.9834e-05
12.3837	0	0
12.3844	200	0.00026816
12.3851	33	4.4247e-05
12.3857	100	0.00013408
12.3864	367	0.00049208
12.3871	33	4.4247e-05
12.3878	67	8.9834e-05
12.3885	100	0.00013408
12.3891	33	4.4247e-05
12.3898	100	0.00013408
12.3905	100	0.00013408
12.3911	133	0.00017833
12.3918	0	0
12.3924	67	8.9834e-05
12.3931	233	0.00031241
12.3938	67	8.9834e-05
12.3944	133	0.00017833
12.3951	67	8.9834e-05
12.3958	133	0.00017833
12.3964	67	8.9834e-05
12.3971	67	8.9834e-05
12.3977	33	4.4247e-05
12.3984	133	0.00017833
12.399	100	0.00013408
12.3997	67	8.9834e-05
12.4004	0	0
12.401	167	0.00022392
12.4017	133	0.00017833
12.4024	33	4.4247e-05
12.403	67	8.9834e-05
12.4037	200	0.00026816
12.4044	0	0
12.4051	100	0.00013408
12.4058	100	0.00013408
12.4065	0	0
12.4071	0	0
12.4078	67	8.9834e-05
12.4085	33	4.4247e-05
12.4091	0	0
12.4098	0	0
12.4105	33	4.4247e-05
12.4111	133	0.00017833
12.4118	200	0.00026816
12.4124	167	0.00022392
12.4131	0	0
12.4138	33	4.4247e-05
12.4145	33	4.4247e-05
12.4151	133	0.00017833
12.416	0	0
12.4167	133	0.00017833
12.4174	233	0.00031241
12.418	33	4.4247e-05
12.4187	0	0
12.4194	0	0
12.42	33	4.4247e-05
12.4207	33	4.4247e-05
12.4214	0	0
12.422	0	0
12.4227	0	0
12.4233	0	0
12.424	0	0
12.4247	33	4.4247e-05
12.4253	33	4.4247e-05
12.426	0	0
12.4267	0	0
12.4273	0	0
12.428	0	0
12.4287	100	0.00013408
12.4293	67	8.9834e-05
12.43	33	4.4247e-05
12.4306	200	0.00026816
12.4313	33	4.4247e-05
12.432	33	4.4247e-05
12.4327	133	0.00017833
12.4333	167	0.00022392
12.434	0	0
12.4347	0	0
12.4353	33	4.4247e-05
12.436	67	8.9834e-05
12.4366	33	4.4247e-05
12.4373	67	8.9834e-05
12.438	100	0.00013408
12.4386	33	4.4247e-05
12.4393	133	0.00017833
12.44	0	0
12.4407	0	0
12.4413	33	4.4247e-05
12.442	0	0
12.4426	100	0.00013408
12.4433	0	0
12.444	0	0
12.4446	67	8.9834e-05
12.4453	33	4.4247e-05
12.446	0	0
12.4467	0	0
12.4473	0	0
12.448	0	0
12.4486	0	0
12.4493	33	4.4247e-05
12.45	67	8.9834e-05
12.4507	0	0
12.4513	67	8.9834e-05
12.452	0	0
12.4526	0	0
12.4533	33	4.4247e-05
12.454	333	0.00044649
12.4546	0	0
12.4553	0	0
12.456	0	0
12.4567	0	0
12.4573	33	4.4247e-05
12.458	33	4.4247e-05
12.4588	67	8.9834e-05
12.4594	0	0
12.4601	0	0
12.4607	0	0
12.4614	0	0
12.4621	0	0
12.4627	67	8.9834e-05
12.4634	33	4.4247e-05
12.464	0	0
12.4647	0	0
12.4653	0	0
12.4661	67	8.9834e-05
12.4668	0	0
12.4675	0	0
12.4682	0	0
12.4688	0	0
12.4695	0	0
12.4702	100	0.00013408
12.4708	0	0
12.4715	33	4.4247e-05
12.4721	0	0
12.4728	33	4.4247e-05
12.4735	33	4.4247e-05
12.4741	167	0.00022392
12.4748	0	0
12.4755	0	0
12.4761	33	4.4247e-05
12.4768	33	4.4247e-05
12.4775	67	8.9834e-05
12.4782	0	0
12.4788	0	0
12.4795	33	4.4247e-05
12.4802	0	0
12.4808	0	0
12.4815	133	0.00017833
12.4822	0	0
12.4828	67	8.9834e-05
12.4835	0	0
12.4841	0	0
12.4848	0	0
12.4854	0	0
12.4861	100	0.00013408
12.4868	100	0.00013408
12.4875	0	0
12.4881	0	0
12.4888	0	0
12.4894	0	0
12.4901	0	0
12.4908	67	8.9834e-05
12.4914	33	4.4247e-05
12.4921	67	8.9834e-05
12.4928	0	0
12.4934	67	8.9834e-05
12.4941	0	0
12.4948	0	0
12.4954	0	0
12.4961	167	0.00022392
12.4968	0	0
12.4974	0	0
12.4981	0	0
12.4987	0	0
12.4994	0	0
12.5001	0	0
12.5007	0	0
12.5014	0	0
12.5021	0	0
12.5027	0	0
12.5034	67	8.9834e-05
12.5041	67	8.9834e-05
12.5047	0	0
12.5054	67	8.9834e-05
12.506	0	0
12.5067	0	0
12.5074	0	0
12.508	0	0
12.5087	0	0
12.5094	0	0
12.5101	0	0
12.5107	0	0
12.5114	0	0
12.5121	0	0
12.5127	0	0
12.5134	0	0
12.514	0	0
12.5147	0	0
12.5154	0	0
12.5161	0	0
12.5169	0	0
12.5176	0	0
12.5184	0	0
12.519	0	0
12.5197	0	0
12.5204	0	0
12.5211	0	0
12.5217	0	0
12.5224	0	0
12.5231	0	0
12.5237	0	0
12.5244	0	0
12.5251	0	0
12.5257	0	0
12.5264	0	0
12.5271	0	0
12.5277	0	0
12.5284	0	0
12.5291	0	0
12.5297	0	0
12.5304	0	0
12.5311	0	0
12.5318	0	0
12.5324	0	0
12.5331	0	0
12.5337	0	0
12.5339	0	0
12.5342	0	0
12.5344	0	0
12.5346	0	0
12.5349	1000	0.0013408
12.5351	0	0
12.5353	0	0
12.5355	0	0
12.5357	0	0
12.5359	0	0
12.5361	0	0
12.5363	0	0
12.5365	0	0
12.5368	0	0
12.537	0	0
12.5372	0	0
12.5374	0	0
12.5376	0	0
12.5378	0	0
12.538	0	0
12.5382	0	0
12.5384	0	0
12.5386	0	0
12.5388	0	0
12.5391	0	0
12.5393	0	0
12.5395	0	0
12.5397	0	0
12.5399	0	0
12.5401	0	0
12.5403	0	0
12.5405	0	0
12.5407	0	0
12.5409	0	0
12.5411	0	0
12.5414	0	0
12.5416	0	0
12.5418	0	0
12.542	0	0
12.5422	0	0
12.5425	0	0
12.5427	0	0
12.5429	0	0
12.5431	0	0
12.5433	0	0
12.5435	0	0
12.5437	0	0
12.544	0	0
12.5441	0	0
12.5444	0	0
12.5446	0	0
12.5448	0	0
12.545	0	0
12.5452	0	0
12.5454	0	0
12.5456	0	0
12.5458	333	0.00044649
12.546	0	0
12.5463	1000	0.0013408
12.5464	0	0
12.5467	0	0
12.5469	0	0
12.5471	0	0
12.5473	0	0
12.5475	0	0
12.5477	0	0
12.548	0	0
12.5481	0	0
12.5484	0	0
12.5486	0	0
12.5488	0	0
12.549	0	0
12.5492	0	0
12.5494	0	0
12.5496	0	0
12.5498	0	0
12.55	0	0
12.5503	0	0
12.5505	0	0
12.5507	0	0
12.5509	0	0
12.5511	0	0
12.5513	0	0
12.5515	0	0
12.5517	0	0
12.5519	0	0
12.5521	0	0
12.5523	0	0
12.5526	0	0
12.5528	0	0
12.553	0	0
12.5532	0	0
12.5534	0	0
12.5536	333	0.00044649
12.5538	0	0
12.554	0	0
12.5542	0	0
12.5545	0	0
12.5546	0	0
12.5549	0	0
12.5551	0	0
12.5553	0	0
12.5555	0	0
12.5557	0	0
12.5559	0	0
12.5561	0	0
12.5563	0	0
12.5566	667	0.00089432
12.5568	0	0
12.557	0	0
12.5572	333	0.00044649
12.5574	0	0
12.5576	0	0
12.5578	0	0
12.558	0	0
12.5582	0	0
12.5584	0	0
12.5586	0	0
12.5589	0	0
12.5591	0	0
12.5593	0	0
12.5595	0	0
12.5597	0	0
12.5599	0	0
12.5601	0	0
12.5603	0	0
12.5605	0	0
12.5608	0	0
12.561	0	0
12.5612	0	0
12.5614	0	0
12.5616	0	0
12.5618	0	0
12.562	0	0
12.5622	0	0
12.5625	0	0
12.5627	0	0
12.5629	0	0
12.5631	0	0
12.5633	0	0
12.5635	667	0.00089432
12.5637	0	0
12.5639	0	0
12.5641	0	0
12.5644	0	0
12.5646	0	0
12.5648	0	0
12.565	0	0
12.5652	0	0
12.5654	0	0
12.5656	0	0
12.566	0	0
12.5662	333	0.00044649
12.5665	0	0
12.5667	0	0
12.567	0	0
12.5672	0	0
12.5674	0	0
12.5676	0	0
12.5679	0	0
12.5681	0	0
12.5683	0	0
12.5686	0	0
12.5688	0	0
12.569	0	0
12.5693	0	0
12.5695	0	0
12.5697	0	0
12.57	0	0
12.5702	0	0
12.5704	0	0
12.5707	0	0
12.5709	0	0
12.5711	0	0
12.5713	0	0
12.5715	0	0
12.5717	0	0
12.572	0	0
12.5721	0	0
12.5724	0	0
12.5726	0	0
12.5728	0	0
12.573	0	0
12.5732	0	0
12.5734	0	0
12.5736	667	0.00089432
12.5738	0	0
12.574	0	0
12.5743	0	0
12.5745	0	0
12.5747	0	0
12.5749	0	0
12.5751	0	0
12.5753	0	0
12.5756	0	0
12.5758	0	0
12.576	0	0
12.5762	0	0
12.5764	0	0
12.5766	0	0
12.5769	0	0
12.5771	0	0
12.5773	0	0
12.5775	0	0
12.5777	0	0
12.5779	0	0
12.5781	0	0
12.5783	0	0
12.5786	0	0
12.5788	0	0
12.579	0	0
12.5792	0	0
12.5794	0	0
12.5796	0	0
12.5798	0	0
12.58	0	0
12.5802	0	0
12.5805	0	0
12.5806	0	0
12.5809	0	0
12.5811	0	0
12.5813	0	0
12.5815	0	0
12.5817	0	0
12.5819	0	0
12.5821	0	0
12.5823	0	0
12.5826	0	0
12.5828	0	0
12.583	0	0
12.5832	0	0
12.5834	0	0
12.5836	333	0.00044649
12.5838	0	0
12.584	0	0
12.5842	0	0
12.5844	0	0
12.5846	0	0
12.5849	0	0
12.5851	333	0.00044649
12.5853	0	0
12.5855	0	0
12.5857	0	0
12.5859	0	0
12.5861	0	0
12.5864	0	0
12.5866	0	0
12.5868	0	0
12.587	0	0
12.5873	0	0
12.5875	0	0
12.5877	0	0
12.5879	0	0
12.5882	0	0
12.5884	0	0
12.5886	0	0
12.5888	0	0
12.589	0	0
12.5892	0	0
12.5894	0	0
12.5896	0	0
12.5898	0	0
12.5901	0	0
12.5902	0	0
12.5905	0	0
12.5907	0	0
12.5909	0	0
12.5911	0	0
12.5913	0	0
12.5915	0	0
12.5917	0	0
12.5919	0	0
12.5921	0	0
12.5924	0	0
12.5926	0	0
12.5928	0	0
12.593	0	0
12.5932	0	0
12.5934	0	0
12.5936	0	0
12.5938	0	0
12.594	0	0
12.5943	0	0
12.5945	0	0
12.5947	0	0
12.5949	0	0
12.5951	0	0
12.5953	0	0
12.5955	0	0
12.5957	0	0
12.596	0	0
12.5962	0	0
12.5964	0	0
12.5966	0	0
12.5968	0	0
12.5971	0	0
12.5973	0	0
12.5975	0	0
12.5977	0	0
12.5979	0	0
12.5981	0	0
12.5984	0	0
12.5986	667	0.00089432
12.5988	0	0
12.599	0	0
12.5992	0	0
12.5994	0	0
12.5996	0	0
12.5998	0	0
12.6	0	0
12.6002	0	0
[truncated: 6,534 more rows]
