# Supplementary material for: Analysis of Floral Color Differences between Different Ecological Conditions of Clematis tangutica (Maxim.) Korsh
Source: Molecules. 2023 Jan 3;28(1):462. doi: 10.3390/molecules28010462 (PMC9824731; doi:10.3390/molecules28010462)
Supplement: Supplementary file 1 [file molecules-28-00462-s001.zip › Table S2/70Peak list-P.xlsx]

## Sheet: Sheet1
Time（min)	Area(counts)	%Area	Height(cps)	%Height	Width(min)	Baseline Type
0.0038513	3806.04	0.00012264	2859.31	0.00062629	0.0379	Valley
0.04	2079.98	6.7022e-05	2439.14	0.00053426	0.0248	Valley
0.0648	905.597	2.918e-05	2166.69	0.00047458	0.0125	Valley
0.0767	301.18	9.7047e-06	1757.62	0.00038498	0.0068667	Valley
0.14	3146.65	0.00010139	2084.64	0.00045661	0.0593	Valley
0.1535	1949.07	6.2804e-05	1690.73	0.00037033	0.0352	Valley
0.184	629.1	2.0271e-05	1740.33	0.00038119	0.0124	Valley
0.1898	90.022	2.9007e-06	787.5	0.00017249	0.0027167	Base to Base
0.1926	118.787	3.8276e-06	1787.3	0.00039148	0.0020333	Base to Base
0.1957	151.117	4.8693e-06	917.605	0.00020099	0.00475	Base to Base
0.2005	81.9214	2.6397e-06	757.629	0.00016595	0.00285	Base to Base
0.2027	105.975	3.4147e-06	1173.62	0.00025706	0.00405	Base to Base
0.2061	34.3501	1.1068e-06	841.693	0.00018436	0.00135	Base to Base
0.2079	50.344	1.6222e-06	857.524	0.00018783	0.0020333	Base to Base
0.2098	38.2119	1.2313e-06	561.762	0.00012305	0.00205	Base to Base
0.2121	65.7124	2.1174e-06	1024.14	0.00022432	0.0028167	Base to Base
0.2189	263.458	8.4892e-06	1208.39	0.00026468	0.0072333	Base to Base
0.2223	76.2396	2.4566e-06	658.383	0.00014421	0.0034	Base to Base
0.2264	88.0179	2.8361e-06	508.186	0.00011131	0.0040833	Base to Base
0.2318	296.999	9.57e-06	1953.31	0.00042784	0.0049333	Base to Base
0.239	188.912	6.0872e-06	1349.48	0.00029558	0.0049833	Base to Base
0.2446	133490	0.0043012	181420	0.0397	0.0177	Valley
0.2781	70715	0.0022786	46146	0.0101	0.0233	Valley
0.3031	188050	0.0060593	120660	0.0264	0.0379	Valley
0.3402	253780	0.0081774	145890	0.032	0.038	Valley
0.4265	3756500	0.121	1386200	0.3036	0.1351	Valley
0.5647	39568000	1.275	5013300	1.0981	0.2171	Valley
0.832	419810000	13.5274	40003000	8.762	0.4117	Valley
1.1665	181160000	5.8374	43785000	9.5903	0.367	Valley
1.6261	24564000	0.7915	5835800	1.2782	0.2725	Base to Base
1.9237	87112000	2.807	16864000	3.6938	0.2963	Valley
2.1577	18129000	0.5842	2846400	0.6235	0.2356	Valley
2.4171	243480000	7.8455	38624000	8.46	0.4202	Valley
2.7996	333670000	10.7516	51796000	11.3451	0.3739	Valley
3.1166	1462300	0.0471	579230	0.1269	0.0814	Base to Base
3.2593	25583000	0.8243	4710200	1.0317	0.1992	Valley
3.7057	74666000	2.4059	6165500	1.3505	0.4102	Valley
3.9555	659090000	21.2376	74124000	16.2358	0.4869	Valley
4.4086	109210000	3.5191	13636000	2.9867	0.2859	Valley
4.6123	47523000	1.5313	13420000	2.9395	0.2222	Base to Base
4.7878	97944	0.003156	57384	0.0126	0.077	Base to Base
4.8921	2607200	0.084	770920	0.1689	0.1204	Valley
5.0122	10033000	0.3233	3098000	0.6786	0.153	Valley
5.2376	64156000	2.0673	9445600	2.0689	0.2722	Valley
5.4318	9005300	0.2902	2049200	0.4488	0.2124	Valley
5.6975	6475900	0.2087	1693800	0.371	0.1518	Valley
5.8063	4327800	0.1395	737610	0.1616	0.395	Valley
6.2073	239980	0.0077326	81525	0.0179	0.1358	Base to Base
6.2967	22716	0.00073197	21303	0.0046662	0.027	Base to Base
6.3302	16637	0.00053609	8432.96	0.0018471	0.0397	Base to Base
6.4342	481460	0.0155	129700	0.0284	0.1386	Base to Base
6.5972	2982100	0.0961	356400	0.0781	0.3748	Valley
6.9282	115610	0.0037252	39874	0.0087339	0.0899	Valley
7.0792	358490	0.0116	61939	0.0136	0.2144	Base to Base
7.2773	1785000	0.0575	441810	0.0968	0.2057	Base to Base
7.5022	16705000	0.5383	4927600	1.0793	0.1772	Valley
7.6399	178840000	5.7628	33970000	7.4406	0.1637	Valley
7.8084	94307000	3.0388	16997000	3.723	0.3418	Valley
8.2311	187940000	6.056	16711000	3.6603	0.5575	Valley
8.756	119630000	3.8546	14154000	3.1002	0.5824	Valley
9.3517	3711300	0.1196	371360	0.0813	0.3306	Base to Base
9.6914	46852000	1.5097	12647000	2.7701	0.2878	Valley
9.8893	20542000	0.6619	5087300	1.1143	0.1613	Valley
10.0462	21466000	0.6917	6389400	1.3995	0.18	Valley
10.1912	4415300	0.1423	681850	0.1493	0.156	Valley
10.3942	5652100	0.1821	1134500	0.2485	0.1421	Valley
10.5248	10234000	0.3298	1886500	0.4132	0.1783	Valley
10.6916	10062000	0.3242	1555700	0.3408	0.2218	Valley
11.0415	224120	0.0072216	28164	0.0061688	0.2326	Valley
11.1688	1723300	0.0555	385870	0.0845	0.0989	Valley
11.3966	3682400	0.1187	342700	0.0751	0.2319	Valley
11.4925	2497800	0.0805	315980	0.0692	0.1597	Valley
11.6727	1392000	0.0449	262460	0.0575	0.0984	Valley
11.7838	1284200	0.0414	246260	0.0539	0.1038	Valley
11.8761	15032	0.00048437	4644.22	0.0010172	0.111	Valley
11.9874	4377.81	0.00014106	2096.98	0.00045931	0.059	Valley
12.1167	36376	0.0011721	6247.84	0.0013685	0.1621	Valley
12.1959	55061	0.0017742	24016	0.0052604	0.0743	Valley
12.2493	79.559	2.5636e-06	607.551	0.00013307	0.003717	Base to Base
12.2521	16.1364	5.1995e-07	216.305	4.7378e-05	0.0024831	Base to Base
12.2553	34.6165	1.1154e-06	590.294	0.00012929	0.0026499	Base to Base
12.2597	51.4125	1.6566e-06	492.385	0.00010785	0.0026672	Base to Base
12.2616	62.2784	2.0068e-06	448.472	9.8231e-05	0.0033162	Base to Base
12.2687	17.7557	5.7213e-07	236.734	5.1853e-05	0.0020498	Base to Base
12.2702	4.7469	1.5296e-07	116.616	2.5543e-05	0.0013499	Base to Base
12.2715	13.8619	4.4666e-07	346.227	7.5836e-05	0.0013163	Base to Base
12.2756	16.0034	5.1567e-07	333.367	7.3019e-05	0.0019999	Base to Base
12.2776	16.896	5.4443e-07	417.049	9.1348e-05	0.0013499	Base to Base
12.2791	8.6773	2.796e-07	191.004	4.1836e-05	0.0013336	Base to Base
12.2801	9.2528	2.9815e-07	214.752	4.7038e-05	0.0019836	Base to Base
12.2883	23.9861	7.7289e-07	599.057	0.00013121	0.0013336	Base to Base
12.2902	36.6422	1.1807e-06	455.13	9.9689e-05	0.0026662	Base to Base
12.2942	12.6702	4.0826e-07	316.724	6.9374e-05	0.0013326	Base to Base
12.2956	16.6949	5.3795e-07	325.511	7.1298e-05	0.002651	Base to Base
12.3045	22.3614	7.2054e-07	348.672	7.6371e-05	0.0019836	Base to Base
12.3076	17.52	5.6454e-07	432.012	9.4626e-05	0.0013499	Base to Base
12.3117	22.4039	7.2191e-07	395.359	8.6597e-05	0.0019836	Base to Base
12.3172	26.5442	8.5532e-07	364.985	7.9944e-05	0.002833	Base to Base
12.3316	30.0049	9.6683e-07	427.176	9.3566e-05	0.0026662	Base to Base
12.3364	13.1174	4.2267e-07	328.885	7.2037e-05	0.0013163	Base to Base
12.3497	8.0017	2.5783e-07	178.011	3.8991e-05	0.0019999	Base to Base
12.3863	16.5081	5.3193e-07	334.934	7.3362e-05	0.0020498	Base to Base
12.5349	13.0005	4.1891e-07	1000	0.00021903	0.00043335	Base to Base
12.5463	12.4817	4.0219e-07	1000	0.00021903	0.00041606	Base to Base
12.5566	8.3456	2.6892e-07	667	0.0001461	0.00041707	Base to Base
12.5635	8.6713	2.7941e-07	667	0.0001461	0.00043335	Base to Base
12.5736	8.3253	2.6826e-07	667	0.0001461	0.00041606	Base to Base
12.5986	8.3456	2.6892e-07	667	0.0001461	0.00041707	Base to Base
12.6088	8.6713	2.7941e-07	667	0.0001461	0.00043335	Base to Base
12.6134	16.9966	5.4767e-07	750.375	0.00016436	0.00063273	Base to Base
12.6335	9.0174	2.9056e-07	667	0.0001461	0.00045064	Base to Base
12.6563	8.6713	2.7941e-07	667	0.0001461	0.00043335	Base to Base
12.7034	8.6713	2.7941e-07	667	0.0001461	0.00043335	Base to Base
12.7052	8.3456	2.6892e-07	667	0.0001461	0.00041707	Base to Base
12.7155	17.3297	5.584e-07	1333	0.00029197	0.00043335	Base to Base
12.7203	9.3227	3.004e-07	667	0.0001461	0.0004659	Base to Base
12.7233	8.997	2.899e-07	667	0.0001461	0.00044963	Base to Base
12.731	8.3253	2.6826e-07	667	0.0001461	0.00041606	Base to Base
12.7314	8.6713	2.7941e-07	667	0.0001461	0.00043335	Base to Base
12.7361	12.4817	4.0219e-07	1000	0.00021903	0.00041606	Base to Base
12.7428	8.3253	2.6826e-07	667	0.0001461	0.00041606	Base to Base
12.7432	16.6788	5.3743e-07	1333	0.00029197	0.00041707	Base to Base
12.7661	10.3405	3.3319e-07	667	0.0001461	0.00051676	Base to Base
12.7758	8.3456	2.6892e-07	667	0.0001461	0.00041707	Base to Base
12.794	8.3456	2.6892e-07	667	0.0001461	0.00041707	Base to Base
12.8055	12.5122	4.0317e-07	1000	0.00021903	0.00041707	Base to Base
12.8272	8.6713	2.7941e-07	667	0.0001461	0.00043335	Base to Base
12.8285	8.3253	2.6826e-07	667	0.0001461	0.00041606	Base to Base
12.8358	13.0005	4.1891e-07	1000	0.00021903	0.00043335	Base to Base
12.8458	8.3456	2.6892e-07	667	0.0001461	0.00041707	Base to Base
12.8498	8.3253	2.6826e-07	667	0.0001461	0.00041606	Base to Base
12.8691	9.343	3.0105e-07	667	0.0001461	0.00046692	Base to Base
12.8869	8.3456	2.6892e-07	667	0.0001461	0.00041707	Base to Base
12.8934	12.5122	4.0317e-07	1000	0.00021903	0.00041707	Base to Base
12.8973	14.0076	4.5136e-07	1000	0.00021903	0.00046692	Base to Base
12.9138	8.3253	2.6826e-07	667	0.0001461	0.00041606	Base to Base
12.9391	8.6713	2.7941e-07	667	0.0001461	0.00043335	Base to Base
12.9601	9.0174	2.9056e-07	667	0.0001461	0.00045064	Base to Base
12.9822	13.0005	4.1891e-07	1000	0.00021903	0.00043335	Base to Base
12.9862	8.3456	2.6892e-07	667	0.0001461	0.00041707	Base to Base
12.9941	8.3456	2.6892e-07	667	0.0001461	0.00041707	Base to Base
13.0131	8.6713	2.7941e-07	667	0.0001461	0.00043335	Base to Base
13.0207	13.4888	4.3464e-07	1000	0.00021903	0.00044963	Base to Base
13.0275	17.8179	5.7414e-07	1008.32	0.00022086	0.00065002	Base to Base
13.0614	21.3461	6.8782e-07	1041.72	0.00022817	0.00063375	Base to Base
13.0671	8.3253	2.6826e-07	667	0.0001461	0.00041606	Base to Base
13.069	13.4888	4.3464e-07	1000	0.00021903	0.00044963	Base to Base
13.0807	13.0005	4.1891e-07	1000	0.00021903	0.00043335	Base to Base
13.0835	8.3253	2.6826e-07	667	0.0001461	0.00041606	Base to Base
13.1165	9.343	3.0105e-07	667	0.0001461	0.00046692	Base to Base
13.1194	9.343	3.0105e-07	667	0.0001461	0.00046692	Base to Base
13.1232	16.6913	5.3783e-07	750.375	0.00016436	0.00061747	Base to Base
13.127	12.4817	4.0219e-07	1000	0.00021903	0.00041606	Base to Base
13.1296	8.3456	2.6892e-07	667	0.0001461	0.00041707	Base to Base
13.1379	8.6713	2.7941e-07	667	0.0001461	0.00043335	Base to Base
13.139	8.3456	2.6892e-07	667	0.0001461	0.00041707	Base to Base
13.1423	8.6713	2.7941e-07	667	0.0001461	0.00043335	Base to Base
13.1454	8.997	2.899e-07	667	0.0001461	0.00044963	Base to Base
13.1694	14.0076	4.5136e-07	1000	0.00021903	0.00046692	Base to Base
13.1748	12.5122	4.0317e-07	1000	0.00021903	0.00041707	Base to Base
13.1769	13.0005	4.1891e-07	1000	0.00021903	0.00043335	Base to Base
13.2014	8.3456	2.6892e-07	667	0.0001461	0.00041707	Base to Base
13.2331	8.3253	2.6826e-07	667	0.0001461	0.00041606	Base to Base
13.2386	8.3456	2.6892e-07	667	0.0001461	0.00041707	Base to Base
13.2409	9.0174	2.9056e-07	667	0.0001461	0.00045064	Base to Base
13.2439	8.6713	2.7941e-07	667	0.0001461	0.00043335	Base to Base
13.2473	16.6788	5.3743e-07	1333	0.00029197	0.00041707	Base to Base
13.2733	12.5122	4.0317e-07	1000	0.00021903	0.00041707	Base to Base
13.2862	8.3456	2.6892e-07	667	0.0001461	0.00041707	Base to Base
13.3086	8.6713	2.7941e-07	667	0.0001461	0.00043335	Base to Base
13.3255	8.6713	2.7941e-07	667	0.0001461	0.00043335	Base to Base
13.3283	8.3456	2.6892e-07	667	0.0001461	0.00041707	Base to Base
13.3349	12.5122	4.0317e-07	1000	0.00021903	0.00041707	Base to Base
13.3547	13.0005	4.1891e-07	1000	0.00021903	0.00043335	Base to Base
13.3598	8.3456	2.6892e-07	667	0.0001461	0.00041707	Base to Base
13.3729	8.6713	2.7941e-07	667	0.0001461	0.00043335	Base to Base
13.3788	12.5122	4.0317e-07	1000	0.00021903	0.00041707	Base to Base
13.397	12.5122	4.0317e-07	1000	0.00021903	0.00041707	Base to Base
13.4008	13.0005	4.1891e-07	680.847	0.00014913	0.00065002	Base to Base
13.4091	8.3456	2.6892e-07	667	0.0001461	0.00041707	Base to Base
13.4342	8.3456	2.6892e-07	667	0.0001461	0.00041707	Base to Base
13.4387	8.997	2.899e-07	667	0.0001461	0.00044963	Base to Base
13.44	9.343	3.0105e-07	667	0.0001461	0.00046692	Base to Base
13.455	12.5122	4.0317e-07	1000	0.00021903	0.00041707	Base to Base
13.4958	8.3253	2.6826e-07	667	0.0001461	0.00041606	Base to Base
13.5133	12.5122	4.0317e-07	1000	0.00021903	0.00041707	Base to Base
13.5138	8.6713	2.7941e-07	667	0.0001461	0.00043335	Base to Base
13.5187	13.4888	4.3464e-07	1000	0.00021903	0.00044963	Base to Base
13.5214	8.997	2.899e-07	667	0.0001461	0.00044963	Base to Base
13.5317	13.0005	4.1891e-07	1000	0.00021903	0.00043335	Base to Base
13.5412	8.997	2.899e-07	667	0.0001461	0.00044963	Base to Base
13.5528	8.3253	2.6826e-07	667	0.0001461	0.00041606	Base to Base
13.5612	8.3253	2.6826e-07	667	0.0001461	0.00041606	Base to Base
13.569	9.343	3.0105e-07	667	0.0001461	0.00046692	Base to Base
13.5732	8.6713	2.7941e-07	667	0.0001461	0.00043335	Base to Base
13.5777	8.3253	2.6826e-07	667	0.0001461	0.00041606	Base to Base
13.5836	12.5122	4.0317e-07	1000	0.00021903	0.00041707	Base to Base
13.5899	13.0005	4.1891e-07	1000	0.00021903	0.00043335	Base to Base
13.5992	8.3456	2.6892e-07	667	0.0001461	0.00041707	Base to Base
13.6051	16.6788	5.3743e-07	1333	0.00029197	0.00041707	Base to Base
13.6277	8.3253	2.6826e-07	667	0.0001461	0.00041606	Base to Base
13.6566	12.6544	4.0776e-07	680.847	0.00014913	0.00063273	Base to Base
13.6677	8.997	2.899e-07	667	0.0001461	0.00044963	Base to Base
13.6691	23.2997	7.5077e-07	1667	0.00036513	0.0004659	Base to Base
13.6869	12.8379	4.1367e-07	680.847	0.00014913	0.00063375	Base to Base
13.7218	16.6788	5.3743e-07	1333	0.00029197	0.00041707	Base to Base
13.7277	8.3253	2.6826e-07	667	0.0001461	0.00041606	Base to Base
13.7345	8.997	2.899e-07	667	0.0001461	0.00044963	Base to Base
13.7384	13.0005	4.1891e-07	1000	0.00021903	0.00043335	Base to Base
13.7431	8.3253	2.6826e-07	667	0.0001461	0.00041606	Base to Base
13.7478	8.3253	2.6826e-07	667	0.0001461	0.00041606	Base to Base
13.7497	12.5122	4.0317e-07	1000	0.00021903	0.00041707	Base to Base
13.7574	8.3253	2.6826e-07	667	0.0001461	0.00041606	Base to Base
13.7776	8.3456	2.6892e-07	667	0.0001461	0.00041707	Base to Base
13.812	8.3456	2.6892e-07	667	0.0001461	0.00041707	Base to Base
13.8151	12.4817	4.0219e-07	1000	0.00021903	0.00041606	Base to Base
13.8218	8.3253	2.6826e-07	667	0.0001461	0.00041606	Base to Base
13.8302	8.3456	2.6892e-07	667	0.0001461	0.00041707	Base to Base
13.8412	13.0005	4.1891e-07	1000	0.00021903	0.00043335	Base to Base
13.845	8.3456	2.6892e-07	667	0.0001461	0.00041707	Base to Base
13.8618	8.3456	2.6892e-07	667	0.0001461	0.00041707	Base to Base
13.8711	12.5122	4.0317e-07	1000	0.00021903	0.00041707	Base to Base
13.8751	8.3456	2.6892e-07	667	0.0001461	0.00041707	Base to Base
13.895	12.4817	4.0219e-07	1000	0.00021903	0.00041606	Base to Base
13.8957	8.3456	2.6892e-07	667	0.0001461	0.00041707	Base to Base
13.8989	8.3253	2.6826e-07	667	0.0001461	0.00041606	Base to Base
13.9118	12.8379	4.1367e-07	680.847	0.00014913	0.00063375	Base to Base
13.9324	8.3253	2.6826e-07	667	0.0001461	0.00041606	Base to Base
13.9447	12.5122	4.0317e-07	1000	0.00021903	0.00041707	Base to Base
13.9457	8.6713	2.7941e-07	667	0.0001461	0.00043335	Base to Base
13.9566	8.3456	2.6892e-07	667	0.0001461	0.00041707	Base to Base
13.9796	8.3456	2.6892e-07	667	0.0001461	0.00041707	Base to Base
13.9868	8.3456	2.6892e-07	667	0.0001461	0.00041707	Base to Base
