# Supplementary material for: Analysis of Floral Color Differences between Different Ecological Conditions of Clematis tangutica (Maxim.) Korsh
Source: Molecules. 2023 Jan 3;28(1):462. doi: 10.3390/molecules28010462 (PMC9824731; doi:10.3390/molecules28010462)
Supplement: Supplementary file 1 [file molecules-28-00462-s001.zip › Table S2/71Data list-P.xlsx]

## Sheet: Sheet1
Time（min)	Intensity(cps)	%Max.Intensity
0	0	0
0.0007	1767	0.0023639
0.0013	2133	0.0028535
0.0021	2167	0.002899
0.0028	2167	0.002899
0.0036	2533	0.0033886
0.0043	2133	0.0028535
0.005	1767	0.0023639
0.0057	1533	0.0020508
0.0064	1700	0.0022742
0.0071	2500	0.0033445
0.0077	1767	0.0023639
0.0084	1700	0.0022742
0.0091	1833	0.0024522
0.0098	1633	0.0021846
0.0104	2267	0.0030328
0.0111	1967	0.0026314
0.0118	2100	0.0028093
0.0125	1967	0.0026314
0.0133	1567	0.0020963
0.014	1967	0.0026314
0.0147	1867	0.0024976
0.0154	2067	0.0027652
0.0161	1733	0.0023184
0.0168	2167	0.002899
0.0175	2600	0.0034782
0.0182	1967	0.0026314
0.0189	2567	0.0034341
0.0195	2600	0.0034782
0.0202	1933	0.0025859
0.0209	1933	0.0025859
0.0216	1600	0.0021405
0.0223	1933	0.0025859
0.0229	2667	0.0035679
0.0236	1900	0.0025418
0.0243	2033	0.0027197
0.025	2400	0.0032107
0.0257	2800	0.0037458
0.0264	2800	0.0037458
0.0271	2667	0.0035679
0.0278	3133	0.0041913
0.0284	2267	0.0030328
0.0291	1533	0.0020508
0.0298	1800	0.002408
0.0305	2100	0.0028093
0.0312	2000	0.0026756
0.0319	1100	0.0014716
0.0326	2133	0.0028535
0.0333	1833	0.0024522
0.034	2033	0.0027197
0.0347	1833	0.0024522
0.0354	2300	0.0030769
0.0361	1833	0.0024522
0.0367	2467	0.0033003
0.0374	2367	0.0031665
0.0381	2633	0.0035224
0.0388	2167	0.002899
0.0395	2100	0.0028093
0.0402	2167	0.002899
0.0409	1400	0.0018729
0.0416	1367	0.0018288
0.0422	1767	0.0023639
0.0429	1733	0.0023184
0.0436	1933	0.0025859
0.0442	2133	0.0028535
0.0449	2400	0.0032107
0.0456	3033	0.0040575
0.0463	1967	0.0026314
0.047	1900	0.0025418
0.0476	1433	0.001917
0.0483	1800	0.002408
0.049	2200	0.0029431
0.0497	2367	0.0031665
0.0504	2667	0.0035679
0.051	2067	0.0027652
0.0517	2067	0.0027652
0.0525	2033	0.0027197
0.0532	1533	0.0020508
0.0539	2233	0.0029873
0.0546	2367	0.0031665
0.0553	2967	0.0039692
0.056	2633	0.0035224
0.0566	2333	0.003121
0.0573	2367	0.0031665
0.058	2467	0.0033003
0.0587	1533	0.0020508
0.0594	2933	0.0039237
0.06	2067	0.0027652
0.0607	2000	0.0026756
0.0614	2633	0.0035224
0.0621	2167	0.002899
0.0628	2667	0.0035679
0.0637	3100	0.0041471
0.0643	1533	0.0020508
0.065	2533	0.0033886
0.0657	2133	0.0028535
0.0664	2367	0.0031665
0.0671	2133	0.0028535
0.0678	2167	0.002899
0.0684	2367	0.0031665
0.0691	2533	0.0033886
0.0698	2233	0.0029873
0.0704	2000	0.0026756
0.0711	2500	0.0033445
0.0718	2033	0.0027197
0.0725	2300	0.0030769
0.0731	2333	0.003121
0.0738	1500	0.0020067
0.0745	2567	0.0034341
0.0752	1967	0.0026314
0.0759	2333	0.003121
0.0765	1900	0.0025418
0.0772	1967	0.0026314
0.0779	2333	0.003121
0.0785	1633	0.0021846
0.0793	1867	0.0024976
0.08	2000	0.0026756
0.0807	3500	0.0046822
0.0814	2067	0.0027652
0.0821	1900	0.0025418
0.0827	2100	0.0028093
0.0834	2733	0.0036562
0.0841	2567	0.0034341
0.0848	2167	0.002899
0.0854	2200	0.0029431
0.0861	1767	0.0023639
0.0868	1733	0.0023184
0.0875	2633	0.0035224
0.0881	2000	0.0026756
0.0888	2433	0.0032548
0.0895	2567	0.0034341
0.0902	2333	0.003121
0.091	2100	0.0028093
0.0917	2067	0.0027652
0.0924	2267	0.0030328
0.0931	3267	0.0043705
0.0937	2000	0.0026756
0.0944	2400	0.0032107
0.0951	2367	0.0031665
0.0958	2367	0.0031665
0.0965	1833	0.0024522
0.0972	2700	0.003612
0.0978	2267	0.0030328
0.0985	2100	0.0028093
0.0992	2000	0.0026756
0.0999	2700	0.003612
0.1006	1533	0.0020508
0.1013	1967	0.0026314
0.1019	2000	0.0026756
0.1026	2333	0.003121
0.1033	2033	0.0027197
0.104	1767	0.0023639
0.1047	2533	0.0033886
0.1054	2267	0.0030328
0.1061	2167	0.002899
0.1068	2200	0.0029431
0.1074	1867	0.0024976
0.1081	2433	0.0032548
0.1088	2500	0.0033445
0.1095	1800	0.002408
0.1102	2567	0.0034341
0.1109	2200	0.0029431
0.1115	2100	0.0028093
0.1122	1867	0.0024976
0.1129	2267	0.0030328
0.1136	2633	0.0035224
0.1143	2133	0.0028535
0.115	2367	0.0031665
0.1157	2933	0.0039237
0.1163	2067	0.0027652
0.117	2200	0.0029431
0.1177	2433	0.0032548
0.1184	2200	0.0029431
0.1191	2467	0.0033003
0.1197	1767	0.0023639
0.1204	2200	0.0029431
0.1211	1767	0.0023639
0.1218	2700	0.003612
0.1225	2067	0.0027652
0.1232	1900	0.0025418
0.1239	1633	0.0021846
0.1246	2000	0.0026756
0.1252	2433	0.0032548
0.1259	2533	0.0033886
0.1266	2100	0.0028093
0.1273	2667	0.0035679
0.128	2133	0.0028535
0.1287	2267	0.0030328
0.1294	2300	0.0030769
0.1301	2500	0.0033445
0.1308	2300	0.0030769
0.1315	2433	0.0032548
0.1321	2667	0.0035679
0.1328	2567	0.0034341
0.1335	1633	0.0021846
0.1342	2500	0.0033445
0.1349	2367	0.0031665
0.1355	2100	0.0028093
0.1363	1500	0.0020067
0.1369	1933	0.0025859
0.1376	2267	0.0030328
0.1383	1500	0.0020067
0.139	1833	0.0024522
0.1397	3467	0.0046381
0.1404	2433	0.0032548
0.1411	1633	0.0021846
0.1418	2333	0.003121
0.1425	2100	0.0028093
0.1431	2033	0.0027197
0.1438	2867	0.0038354
0.1445	2600	0.0034782
0.1452	2767	0.0037016
0.1459	2733	0.0036562
0.1466	2200	0.0029431
0.1473	1633	0.0021846
0.1479	2433	0.0032548
0.1486	1767	0.0023639
0.1493	2200	0.0029431
0.15	2133	0.0028535
0.1507	2267	0.0030328
0.1514	1800	0.002408
0.152	2233	0.0029873
0.1527	2367	0.0031665
0.1536	2667	0.0035679
0.1543	2433	0.0032548
0.1549	2467	0.0033003
0.1556	2267	0.0030328
0.1563	2367	0.0031665
0.157	2200	0.0029431
0.1577	2133	0.0028535
0.1584	2100	0.0028093
0.1591	2133	0.0028535
0.1597	2733	0.0036562
0.1604	2333	0.003121
0.1611	1933	0.0025859
0.1617	1433	0.001917
0.1624	2100	0.0028093
0.1634	2300	0.0030769
0.164	2633	0.0035224
0.1648	1300	0.0017391
0.1655	1900	0.0025418
0.1662	2233	0.0029873
0.1669	2333	0.003121
0.1676	2633	0.0035224
0.1683	2533	0.0033886
0.1689	2033	0.0027197
0.1696	1833	0.0024522
0.1703	2100	0.0028093
0.171	1800	0.002408
0.1717	2200	0.0029431
0.1724	2733	0.0036562
0.1731	2600	0.0034782
0.1738	1233	0.0016495
0.1744	3400	0.0045485
0.1751	2567	0.0034341
0.1758	2600	0.0034782
0.1765	1833	0.0024522
0.1772	2967	0.0039692
0.1779	2100	0.0028093
0.1786	2533	0.0033886
0.1793	1867	0.0024976
0.1799	2200	0.0029431
0.1806	2567	0.0034341
0.1813	2400	0.0032107
0.1819	2500	0.0033445
0.1826	1833	0.0024522
0.1833	2200	0.0029431
0.184	2700	0.003612
0.1847	1700	0.0022742
0.1853	2300	0.0030769
0.186	2100	0.0028093
0.1867	2200	0.0029431
0.1874	2800	0.0037458
0.1881	2233	0.0029873
0.1888	2067	0.0027652
0.1894	2167	0.002899
0.1902	2400	0.0032107
0.1908	1767	0.0023639
0.1915	2567	0.0034341
0.1922	2233	0.0029873
0.1929	1900	0.0025418
0.1935	2600	0.0034782
0.1942	2333	0.003121
0.1949	1900	0.0025418
0.1956	2067	0.0027652
0.1963	2433	0.0032548
0.197	2800	0.0037458
0.1977	2067	0.0027652
0.1983	1967	0.0026314
0.199	2033	0.0027197
0.1997	2000	0.0026756
0.2004	2400	0.0032107
0.201	1667	0.0022301
0.2017	2100	0.0028093
0.2024	2400	0.0032107
0.2031	1867	0.0024976
0.2038	1833	0.0024522
0.2045	2733	0.0036562
0.2052	1800	0.002408
0.2058	2333	0.003121
0.2065	1900	0.0025418
0.2072	2600	0.0034782
0.2079	2233	0.0029873
0.2085	2267	0.0030328
0.2092	2000	0.0026756
0.2099	2267	0.0030328
0.2106	1867	0.0024976
0.2113	1633	0.0021846
0.212	2133	0.0028535
0.2126	2867	0.0038354
0.2134	1933	0.0025859
0.2141	2400	0.0032107
0.2148	2867	0.0038354
0.2155	2267	0.0030328
0.2162	2000	0.0026756
0.2169	2700	0.003612
0.2176	1967	0.0026314
0.2182	2000	0.0026756
0.2189	1733	0.0023184
0.2196	1433	0.001917
0.2203	2433	0.0032548
0.2209	2067	0.0027652
0.2216	2767	0.0037016
0.2223	2267	0.0030328
0.223	3000	0.0040134
0.2237	2167	0.002899
0.2244	2667	0.0035679
0.2251	2167	0.002899
0.2257	2367	0.0031665
0.2264	1900	0.0025418
0.2271	1867	0.0024976
0.2278	2967	0.0039692
0.2285	1867	0.0024976
0.2291	1533	0.0020508
0.2298	2467	0.0033003
0.2305	1333	0.0017833
0.2317	3825	0.005117
0.233	3726	0.0049846
0.2342	3118	0.0041712
0.2354	3555	0.0047558
0.2367	3398	0.0045458
0.2379	3477	0.0046515
0.2391	3437	0.004598
0.2404	3096	0.0041418
0.242	163130	0.2182
0.2437	147120	0.1968
0.2453	163770	0.2191
0.247	149710	0.2003
0.2486	156870	0.2099
0.2502	205570	0.275
0.2529	122140	0.1634
0.2555	115930	0.1551
0.2581	148100	0.1981
0.2607	125330	0.1677
0.2638	127060	0.17
0.2667	121200	0.1621
0.2697	103830	0.1389
0.2726	118280	0.1582
0.2756	104850	0.1403
0.2785	103560	0.1385
0.2815	92915	0.1243
0.2847	108180	0.1447
0.2879	131900	0.1764
0.2911	122800	0.1643
0.2948	195470	0.2615
0.2986	205570	0.275
0.3023	188030	0.2515
0.3064	197890	0.2647
0.3106	177720	0.2377
0.315	212820	0.2847
0.3193	205620	0.2751
0.3237	194200	0.2598
0.3284	194330	0.26
0.3331	229410	0.3069
0.3393	220560	0.2951
0.3453	200640	0.2684
0.3513	201250	0.2692
0.3575	236530	0.3164
0.3638	221970	0.2969
0.3704	244950	0.3277
0.3772	223280	0.2987
0.384	212620	0.2844
0.3911	236450	0.3163
0.3993	260430	0.3484
0.4075	238320	0.3188
0.4165	918840	1.2292
0.4269	1503600	2.0114
0.4381	1178200	1.5762
0.4498	698880	0.935
0.4627	415930	0.5564
0.4774	132020	0.1766
0.4927	110890	0.1483
0.5093	429930	0.5752
0.5263	1788400	2.3925
0.5438	3790700	5.0711
0.5618	4365000	5.8394
0.58	5047400	6.7523
0.5982	5023800	6.7207
0.6165	4702800	6.2913
0.6349	4450500	5.9538
0.6533	2655000	3.5519
0.672	1575100	2.1072
0.6907	835600	1.1178
0.7096	699080	0.9352
0.7287	1927500	2.5786
0.7477	7644500	10.2267
0.7669	14342000	19.1861
0.7862	28225000	37.7586
0.8067	22374000	29.9315
0.8285	18498000	24.7468
0.8505	19040000	25.4712
0.8736	17322000	23.1729
0.897	13543000	18.1176
0.9212	11324000	15.1493
0.9458	7434400	9.9456
0.9689	5870900	7.854
0.9927	4601200	6.1554
1.0159	3473200	4.6464
1.0376	1918100	2.566
1.0596	1234000	1.6508
1.0814	1173700	1.5701
1.1023	700500	0.9371
1.1213	570580	0.7633
1.139	3401200	4.55
1.1548	20155000	26.9626
1.1696	24689000	33.028
1.1836	22559000	30.1787
1.1972	15851000	21.2054
1.21	11397000	15.2471
1.2227	8779500	11.7451
1.2355	7792200	10.4242
1.2482	6728700	9.0015
1.261	4594800	6.1468
1.2739	3459300	4.6278
1.2868	2161100	2.8911
1.3	1633600	2.1854
1.3132	1124800	1.5047
1.3263	764500	1.0227
1.3398	660430	0.8835
1.3535	593740	0.7943
1.3672	667090	0.8924
1.3808	617200	0.8257
1.3944	583810	0.781
1.408	623830	0.8346
1.4217	440760	0.5896
1.4353	472730	0.6324
1.449	429610	0.5747
1.4625	313840	0.4198
1.4758	371610	0.4971
1.4879	370200	0.4953
1.4996	381700	0.5106
1.5116	478920	0.6407
1.5245	638420	0.8541
1.5367	1293800	1.7308
1.5486	1160100	1.552
1.5606	1674000	2.2395
1.5726	2230100	2.9834
1.5845	2750300	3.6793
1.596	3794500	5.0763
1.6076	3947700	5.2811
1.6187	4364800	5.8392
1.6301	4883200	6.5327
1.6414	3640000	4.8696
1.6527	2258900	3.022
1.6646	1621100	2.1687
1.6764	1098100	1.469
1.6879	717010	0.9592
1.6994	588990	0.7879
1.711	674750	0.9027
1.7228	638960	0.8548
1.7349	592340	0.7924
1.7472	651470	0.8715
1.7595	529610	0.7085
1.7721	441820	0.5911
1.7851	499020	0.6676
1.7981	466230	0.6237
1.8115	862020	1.1532
1.8258	1072000	1.4342
1.84	1298600	1.7373
1.8541	1669800	2.2338
1.8693	1751100	2.3425
1.8844	4300900	5.7537
1.8999	11286000	15.0976
1.9153	15694000	20.9958
1.9312	15825000	21.1699
1.9472	13961000	18.6767
1.9635	10207000	13.6542
1.9813	5555100	7.4316
1.9994	2249400	3.0093
2.0177	1255500	1.6796
2.0358	1062400	1.4213
2.0543	997900	1.335
2.0736	1438800	1.9248
2.0935	2799300	3.7448
2.1139	3320600	4.4423
2.1347	2701600	3.6141
2.156	2152600	2.8797
2.1779	1883600	2.5198
2.1994	1811500	2.4233
2.2207	1373900	1.838
2.2438	1290000	1.7258
2.2666	1032300	1.381
2.2894	712440	0.9531
2.3129	1243200	1.6631
2.3362	5836700	7.8083
2.3588	7478800	10.005
2.3822	17648000	23.6087
2.4064	21709000	29.042
2.4299	15360000	20.5482
2.4528	10887000	14.5641
2.4759	8346900	11.1663
2.498	5115700	6.8437
2.5195	2539200	3.3968
2.5412	1377300	1.8426
2.5629	1105300	1.4787
2.5847	978330	1.3088
2.606	565670	0.7567
2.6275	484670	0.6484
2.6485	433670	0.5802
2.6688	469340	0.6279
2.6889	483330	0.6466
2.7091	866330	1.159
2.7293	11013000	14.7329
2.7494	26354000	35.256
2.7695	49443000	66.1437
2.7896	69582000	93.086
2.8094	61577000	82.3761
2.8297	46125000	61.7059
2.8496	25758000	34.4588
2.8696	24762000	33.1268
2.8898	25302000	33.8485
2.9098	18784000	25.1285
2.929	8448400	11.3021
2.9484	3500600	4.6831
2.9677	3956400	5.2929
2.9864	5686500	7.6073
3.0057	6241700	8.3501
3.0247	4428300	5.9241
3.0435	2354000	3.1492
3.0629	1572000	2.103
3.0823	730000	0.9766
3.1025	1573300	2.1048
3.1224	1682800	2.2512
3.1432	1148700	1.5367
3.1643	715000	0.9565
3.1857	937670	1.2544
3.2071	1744000	2.3331
3.2288	3438500	4.5999
3.2509	5527600	7.3947
3.2732	4984500	6.6682
3.2958	3994500	5.3438
3.3184	2931700	3.9219
3.3408	3530800	4.7234
3.363	2811800	3.7616
3.3857	3403300	4.5528
3.4083	4753800	6.3596
3.4312	11300000	15.1165
3.4539	7100500	9.499
3.476	8025500	10.7363
3.4981	7096800	9.494
3.52	3859600	5.1633
3.542	3784300	5.0626
3.5649	8184700	10.9494
3.5871	3503600	4.6871
3.6094	2645400	3.5389
3.6323	6366700	8.5173
3.6563	7267300	9.7221
3.6796	5159300	6.902
3.7029	8070700	10.7969
3.7271	6866500	9.1858
3.7502	3769900	5.0433
3.7732	3138600	4.1987
3.7955	12098000	16.1848
3.8177	14972000	20.0286
3.8393	16020000	21.4306
3.8607	18878000	25.2544
3.8827	17178000	22.9811
3.9043	57690000	77.177
3.9253	74750000	100
3.9459	74093000	99.1207
3.9667	70653000	94.5183
3.9877	53319000	71.3293
4.0093	27810000	37.2032
4.0307	24016000	32.1288
4.0528	19058000	25.4949
4.0747	11538000	15.4355
4.0962	6422300	8.5917
4.1176	16015000	21.4243
4.1385	18541000	24.8037
4.1595	12151000	16.2548
4.1806	7890000	10.5551
4.2014	12913000	17.2754
4.2218	11724000	15.6847
4.242	9224500	12.3404
4.2622	7918000	10.5926
4.2816	6368500	8.5196
4.301	6170500	8.2548
4.3189	5561800	7.4405
4.3359	4130400	5.5256
4.3531	3639000	4.8682
4.3696	2868400	3.8372
4.386	9714700	12.9962
4.4024	11477000	15.3532
4.4187	10561000	14.128
4.435	7615100	10.1874
4.4512	4755700	6.3621
4.4676	2711100	3.6269
4.4838	1428900	1.9115
4.4998	846710	1.1327
4.5159	569030	0.7612
4.5322	424540	0.5679
4.548	383070	0.5125
4.5633	430950	0.5765
4.5784	1772600	2.3714
4.5938	8405300	11.2444
4.6089	11614000	15.5372
4.6238	9937700	13.2945
4.6388	6772600	9.0602
4.6538	3926500	5.2528
4.6684	2454000	3.2829
4.6828	1636700	2.1895
4.6976	1048200	1.4022
4.7123	621070	0.8309
4.7269	497050	0.6649
4.7411	361170	0.4832
4.7555	360760	0.4826
4.7696	183780	0.2459
4.7837	236550	0.3165
4.799	237850	0.3182
4.8149	162270	0.2171
4.8304	129280	0.173
4.8463	151820	0.2031
4.8618	166820	0.2232
4.8771	232750	0.3114
4.8921	300420	0.4019
4.907	273620	0.366
4.9221	227310	0.3041
4.9372	174690	0.2337
4.9522	128270	0.1716
4.9674	118310	0.1583
4.9824	161550	0.2161
4.9974	375130	0.5018
5.0126	513560	0.687
5.0279	424470	0.5678
5.0429	265310	0.3549
5.0583	176540	0.2362
5.0737	137300	0.1837
5.0894	133940	0.1792
5.1053	113930	0.1524
5.1212	140300	0.1877
5.1379	232420	0.3109
5.1543	533600	0.7138
5.1702	896070	1.1987
5.186	789720	1.0565
5.2011	918820	1.2292
5.2164	3558200	4.7601
5.2316	4945800	6.6164
5.2469	5801500	7.7611
5.262	4735900	6.3356
5.2767	3652300	4.8859
5.291	2485700	3.3254
5.306	1431000	1.9143
5.3206	857750	1.1475
5.335	559530	0.7485
5.3496	361690	0.4839
5.3644	299250	0.4003
5.379	369960	0.4949
5.3933	458300	0.6131
5.4076	437300	0.585
5.4219	446450	0.5972
5.4362	440320	0.5891
5.4501	336410	0.45
5.4653	251830	0.3369
5.4792	164090	0.2195
5.4924	122960	0.1645
5.506	116210	0.1555
5.5194	119560	0.1599
5.5334	178380	0.2386
5.5474	203000	0.2716
5.5619	187400	0.2507
5.5765	156820	0.2098
5.5914	125770	0.1683
5.6056	97602	0.1306
5.6203	103440	0.1384
5.6352	193090	0.2583
5.65	244040	0.3265
5.6658	410610	0.5493
5.6813	913580	1.2222
5.6965	1078100	1.4422
5.7119	1004400	1.3437
5.7275	719020	0.9619
5.743	473110	0.6329
5.7582	433910	0.5805
5.7724	547600	0.7326
5.7868	686700	0.9187
5.8006	812880	1.0875
5.8143	853060	1.1412
5.8276	812130	1.0864
5.841	678880	0.9082
5.8543	503610	0.6737
5.8679	387100	0.5179
5.8815	336870	0.4507
5.8954	341700	0.4571
5.9095	338100	0.4523
5.9235	311930	0.4173
5.9379	277360	0.371
5.9538	246370	0.3296
5.9698	262790	0.3516
5.9858	245040	0.3278
6.0017	231170	0.3093
6.0177	224480	0.3003
6.0332	212600	0.2844
6.0488	279250	0.3736
6.0641	284030	0.38
6.0797	228180	0.3053
6.0951	217460	0.2909
6.1102	205010	0.2743
6.1254	221800	0.2967
6.1401	203200	0.2718
6.1535	194770	0.2606
6.1671	182120	0.2436
6.181	174590	0.2336
6.1951	189280	0.2532
6.2083	190240	0.2545
6.2216	179860	0.2406
6.2349	175480	0.2347
6.2479	167080	0.2235
6.2612	163780	0.2191
6.2753	170200	0.2277
6.2893	170930	0.2287
6.3028	171130	0.2289
6.3166	170940	0.2287
6.3301	96798	0.1295
6.3433	98540	0.1318
6.3563	76167	0.1019
6.3693	84290	0.1128
6.3832	97446	0.1304
6.3967	116500	0.1559
6.4106	146750	0.1963
6.4246	208420	0.2788
6.4382	211480	0.2829
6.4521	190390	0.2547
6.4657	124020	0.1659
6.4796	104570	0.1399
6.4937	88556	0.1185
6.5079	72628	0.0972
6.522	87395	0.1169
6.537	82189	0.11
6.552	94531	0.1265
6.5678	173360	0.2319
6.5827	382360	0.5115
6.5977	577740	0.7729
6.6129	600830	0.8038
6.6276	484680	0.6484
6.6404	348780	0.4666
6.6538	379400	0.5076
6.667	441250	0.5903
6.6797	524010	0.701
6.6927	466220	0.6237
6.7059	339310	0.4539
6.7186	229400	0.3069
6.7317	174610	0.2336
6.7462	269720	0.3608
6.7604	198490	0.2655
6.7751	182250	0.2438
6.7897	187660	0.251
6.8049	218040	0.2917
6.8206	242890	0.3249
6.8364	228460	0.3056
6.8523	151480	0.2026
6.8678	90653	0.1213
6.8829	66308	0.0887
6.8986	70044	0.0937
6.9142	81419	0.1089
6.9296	88435	0.1183
6.9446	89143	0.1193
6.9584	60952	0.0815
6.9728	56268	0.0753
6.9873	50598	0.0677
7.0013	46410	0.0621
7.0152	59069	0.079
7.0294	76545	0.1024
7.043	49563	0.0663
7.0575	60001	0.0803
7.0714	70803	0.0947
7.0857	76425	0.1022
7.0994	67473	0.0903
7.1138	75333	0.1008
7.1281	81920	0.1096
7.1423	78906	0.1056
7.1571	71777	0.096
7.1717	54197	0.0725
7.1868	49617	0.0664
7.2015	45149	0.0604
7.2163	56096	0.075
7.2298	95153	0.1273
7.2433	184840	0.2473
7.2571	486110	0.6503
7.2707	843560	1.1285
7.2851	990180	1.3246
7.2997	713450	0.9544
7.3147	454800	0.6084
7.3298	326700	0.4371
7.3457	200950	0.2688
7.3613	148980	0.1993
7.3766	133440	0.1785
7.3919	128530	0.1719
7.4073	167110	0.2236
7.4224	327360	0.4379
7.4375	347010	0.4642
7.4525	323860	0.4333
7.4676	579630	0.7754
7.4819	2835200	3.7929
7.4972	5557600	7.4349
7.5116	6131100	8.2021
7.5259	4591800	6.1428
7.54	2882400	3.856
7.5543	1531000	2.0481
7.5689	836980	1.1197
7.584	1682700	2.2511
7.5996	6486400	8.6774
7.6157	12957000	17.3331
7.6322	26476000	35.4197
7.6489	32128000	42.9799
7.6658	29413000	39.3484
7.6823	24577000	32.8791
7.6991	23399000	31.3032
7.7159	12931000	17.2993
7.7326	8568100	11.4623
7.7491	11254000	15.0549
7.7651	11956000	15.9945
7.7808	11168000	14.9398
7.7961	14319000	19.1563
7.8113	16289000	21.7918
7.8273	13931000	18.6363
7.8428	8696000	11.6333
7.8584	5262400	7.04
7.8739	3118300	4.1716
7.8894	2450700	3.2785
7.9049	2355200	3.1507
7.9204	2252000	3.0127
7.9357	1555200	2.0805
7.951	1167100	1.5614
7.967	730270	0.9769
7.9824	605770	0.8104
7.9981	595720	0.7969
8.0135	601980	0.8053
8.0286	491740	0.6578
8.0437	427830	0.5723
8.059	363430	0.4862
8.0744	264720	0.3541
8.09	821110	1.0985
8.1055	6540700	8.7501
8.1204	13816000	18.4827
8.1354	14888000	19.9173
8.1504	13310000	17.8058
8.166	9534100	12.7545
8.1809	6139000	8.2126
8.1958	4883000	6.5323
8.2105	4169000	5.5772
8.2262	18988000	25.4014
8.2419	16117000	21.5615
8.2576	13039000	17.4436
8.2724	9708900	12.9884
8.2877	9350300	12.5086
8.3028	9109100	12.1861
8.318	7408300	9.9108
8.3329	6265900	8.3825
8.3473	9897600	13.2408
8.3618	12784000	17.1025
8.3768	12958000	17.3355
8.3915	10716000	14.3356
8.4063	6426500	8.5972
8.4208	3991400	5.3397
8.4352	2625900	3.5129
8.4498	2090100	2.7961
8.4645	2504500	3.3505
8.4789	3378700	4.52
8.4937	3654300	4.8886
8.5078	2767600	3.7025
8.5225	2070900	2.7704
8.537	1910100	2.5553
8.5514	1869500	2.501
8.5667	1984200	2.6544
8.5832	1688500	2.2589
8.5997	1465200	1.9601
8.6161	1101200	1.4731
8.6325	828070	1.1078
8.6491	1090600	1.459
8.6644	4158900	5.5637
8.679	8125000	10.8695
8.6931	9356100	12.5164
8.7074	8159400	10.9155
8.722	7059200	9.4436
8.7369	6968500	9.3223
8.7514	12128000	16.2247
8.7661	10704000	14.319
8.7799	8238700	11.0215
8.7943	6221000	8.3224
8.8082	4491600	6.0089
8.8222	3231700	4.3233
8.8361	2768500	3.7036
8.85	3308400	4.4259
8.8644	4438200	5.9374
8.8787	4567700	6.1107
8.8931	3617600	4.8396
8.9071	2833700	3.7909
8.921	2323800	3.1087
8.9346	2445800	3.2719
8.9486	2138800	2.8612
8.9624	1711000	2.289
8.9765	1272300	1.7021
8.9902	1067900	1.4287
9.004	1171400	1.567
9.0177	1122600	1.5017
9.0325	1046900	1.4005
9.0473	1116400	1.4935
9.0616	1198700	1.6037
9.0765	1078500	1.4427
9.0912	917600	1.2276
9.107	846070	1.1319
9.1228	696860	0.9322
9.1382	624580	0.8356
9.1538	594360	0.7951
9.1692	590360	0.7898
9.1846	546090	0.7306
9.1998	479800	0.6419
9.2149	460950	0.6166
9.2299	444500	0.5946
9.245	464220	0.621
9.2581	471910	0.6313
9.2709	645580	0.8637
9.2845	619330	0.8285
9.2985	598260	0.8003
9.313	690980	0.9244
9.3275	739880	0.9898
9.3417	702790	0.9402
9.3567	737670	0.9868
9.3717	683450	0.9143
9.3869	769100	1.0289
9.4019	707130	0.946
9.417	645330	0.8633
9.4322	640000	0.8562
9.4478	595520	0.7967
9.4634	585790	0.7837
9.4793	620480	0.8301
9.4957	581540	0.778
9.5124	579500	0.7753
9.5295	606350	0.8112
9.5454	450880	0.6032
9.5612	463560	0.6201
9.5776	471340	0.6305
9.5932	467110	0.6249
9.6083	496820	0.6646
9.6234	566410	0.7577
9.6381	861540	1.1525
9.6521	1622600	2.1707
9.6665	5782700	7.7361
9.6808	11024000	14.7473
9.6953	12062000	16.1369
9.7087	8887400	11.8894
9.7227	5233200	7.0008
9.7364	3182900	4.258
9.7503	2143800	2.8679
9.765	2041700	2.7314
9.7789	2238100	2.9941
9.7925	1944400	2.6012
9.8062	1517400	2.0299
9.8198	1191400	1.5939
9.8336	994530	1.3305
9.8476	1001900	1.3404
9.8616	1739600	2.3273
9.8762	3424800	4.5817
9.8905	3418000	4.5725
9.9053	2849700	3.8123
9.9203	1834500	2.4541
9.9349	1229900	1.6453
9.9507	994710	1.3307
9.9657	987710	1.3213
9.9805	882990	1.1813
9.9948	592940	0.7932
10.0092	702930	0.9404
10.0236	1878500	2.513
10.0371	3381100	4.5232
10.0507	3062800	4.0974
10.0634	2031500	2.7177
10.0761	1263400	1.6901
10.0888	675780	0.904
10.1012	505740	0.6766
10.1142	425800	0.5696
10.1267	398570	0.5332
10.1393	338080	0.4523
10.1514	265120	0.3547
10.1631	160940	0.2153
10.1748	120230	0.1608
10.1868	740440	0.9905
10.1989	748030	1.0007
10.211	688440	0.921
10.2231	723250	0.9676
10.2352	697840	0.9336
10.2473	741740	0.9923
10.2589	702490	0.9398
10.2705	723410	0.9678
10.2821	733540	0.9813
10.2937	712790	0.9536
10.3053	702310	0.9395
10.318	696750	0.9321
10.3307	679210	0.9086
10.3447	665330	0.8901
10.3592	700740	0.9374
10.3732	816950	1.0929
10.3878	1023000	1.3686
10.4018	951850	1.2734
10.4164	813510	1.0883
10.431	715690	0.9574
10.4451	696890	0.9323
10.4585	623800	0.8345
10.4726	656300	0.878
10.4866	828510	1.1084
10.5013	1308700	1.7508
10.5154	1793300	2.399
10.5288	1714100	2.2931
10.5423	1368200	1.8303
10.5558	1044300	1.3971
10.5693	766880	1.0259
10.5822	668690	0.8946
10.5963	674320	0.9021
10.6104	690020	0.9231
10.6245	616830	0.8252
10.6374	613780	0.8211
10.6503	684010	0.9151
10.6626	922060	1.2335
10.6749	1219800	1.6318
10.6872	1252600	1.6757
10.6996	1174200	1.5708
10.7119	985430	1.3183
10.7242	798720	1.0685
10.7365	654100	0.875
10.7489	673330	0.9008
10.7612	632160	0.8457
10.7741	613860	0.8212
10.7864	524070	0.7011
10.7982	475500	0.6361
10.8099	484970	0.6488
10.8217	464200	0.621
10.834	466270	0.6238
10.8463	461400	0.6173
10.8592	441200	0.5902
10.8716	32167	0.043
10.8839	27634	0.037
10.8962	32166	0.043
10.9086	31834	0.0426
10.9209	31600	0.0423
10.9338	37668	0.0504
10.9467	41799	0.0559
10.9596	39434	0.0528
10.9725	37665	0.0504
10.986	41800	0.0559
10.9983	39599	0.053
11.0106	45667	0.0611
11.0218	53100	0.071
11.033	50267	0.0672
11.043	48067	0.0643
11.0529	46066	0.0616
11.0624	36699	0.0491
11.0718	38299	0.0512
11.0812	37233	0.0498
11.09	36500	0.0488
11.0989	40566	0.0543
11.1071	36934	0.0494
11.1159	45565	0.061
11.1248	39733	0.0532
11.1336	36033	0.0482
11.1418	45633	0.061
11.1507	365030	0.4883
11.1595	379870	0.5082
11.1683	388830	0.5202
11.1765	346030	0.4629
11.1848	378930	0.5069
11.193	371700	0.4973
11.2012	327970	0.4388
11.2095	272570	0.3646
11.2177	228100	0.3051
11.2254	183330	0.2453
11.233	172630	0.2309
11.2407	178030	0.2382
11.2484	169930	0.2273
11.256	170900	0.2286
11.2631	182930	0.2447
11.2701	177470	0.2374
11.2766	173670	0.2323
11.2825	173130	0.2316
11.2885	178130	0.2383
11.2944	181130	0.2423
11.3003	183830	0.2459
11.3062	177970	0.2381
11.3121	201230	0.2692
11.318	204070	0.273
11.3239	226800	0.3034
11.3298	222130	0.2972
11.3357	219200	0.2932
11.3416	247300	0.3308
11.3481	235200	0.3146
11.3546	263930	0.3531
11.3616	286900	0.3838
11.3687	276100	0.3694
11.3758	317670	0.425
11.3828	297770	0.3983
11.3899	319700	0.4277
11.397	306570	0.4101
11.404	299870	0.4012
11.4111	308400	0.4126
11.4183	290870	0.3891
11.4253	291000	0.3893
11.4324	286000	0.3826
11.4395	278930	0.3732
11.4466	277470	0.3712
11.453	278330	0.3723
11.4595	269270	0.3602
11.4661	278500	0.3726
11.4731	269470	0.3605
11.4802	277200	0.3708
11.4872	260300	0.3482
11.4943	273530	0.3659
11.5008	252400	0.3377
11.5079	262370	0.351
11.515	245500	0.3284
11.5227	257070	0.3439
11.5303	237200	0.3173
11.5368	257600	0.3446
11.5427	245630	0.3286
11.5486	237570	0.3178
11.5545	234470	0.3137
11.5604	231770	0.3101
11.5675	232100	0.3105
11.5745	204900	0.2741
11.5822	198730	0.2659
11.5898	193500	0.2589
11.5975	196770	0.2632
11.6046	204700	0.2738
11.6116	206300	0.276
11.6188	210030	0.281
11.6258	215200	0.2879
11.6329	224730	0.3006
11.6399	216170	0.2892
11.647	217230	0.2906
11.6535	223570	0.2991
11.66	221800	0.2967
11.6665	221770	0.2967
11.673	218500	0.2923
11.6794	221100	0.2958
11.6859	213730	0.2859
11.6924	205300	0.2746
11.6989	214170	0.2865
11.7054	196570	0.263
11.7119	193470	0.2588
11.7184	190100	0.2543
11.7249	174070	0.2329
11.7313	198630	0.2657
11.7378	202670	0.2711
11.7443	209770	0.2806
11.7507	215600	0.2884
11.7572	208800	0.2793
11.7637	218300	0.292
11.7702	213670	0.2858
11.7767	213630	0.2858
11.7832	219270	0.2933
11.7897	201300	0.2693
11.7956	216800	0.29
11.8015	208200	0.2785
11.8073	215230	0.2879
11.8133	210430	0.2815
11.8193	203230	0.2719
11.8251	220530	0.295
11.8305	1633	0.0021846
11.8358	2866	0.0038341
11.8411	3267	0.0043705
11.8464	2266	0.0030314
11.8517	4067	0.0054408
11.8577	4499	0.0060187
11.8636	3200	0.0042809
11.8695	4500	0.00602
11.8754	6400	0.0085618
11.8813	5368	0.0071812
11.8872	3933	0.0052615
11.8931	4633	0.006198
11.899	3700	0.0049498
11.9049	3901	0.0052187
11.9108	4133	0.0055291
11.9167	3200	0.0042809
11.9226	2200	0.0029431
11.9285	2733	0.0036562
11.9344	2567	0.0034341
11.9403	2567	0.0034341
11.9462	2367	0.0031665
11.9521	2400	0.0032107
11.958	2933	0.0039237
11.9639	2600	0.0034782
11.9698	2600	0.0034782
11.9757	1933	0.0025859
11.9816	1500	0.0020067
11.9875	2133	0.0028535
11.9934	2200	0.0029431
11.9993	2300	0.0030769
12.0052	2400	0.0032107
12.0111	1534	0.0020522
12.0172	2733	0.0036562
12.0231	3200	0.0042809
12.029	2000	0.0026756
12.0343	3667	0.0049057
12.039	2567	0.0034341
12.0438	2300	0.0030769
12.0485	3633	0.0048602
12.0532	3367	0.0045043
12.058	2967	0.0039692
12.0627	5034	0.0067344
12.0674	3167	0.0042368
12.0721	3333	0.0044588
12.0769	4567	0.0061097
12.0816	3166	0.0042354
12.0863	5500	0.0073578
12.0911	3733	0.0049939
12.0958	5233	0.0070006
12.1005	5300	0.0070903
12.1053	4867	0.006511
12.11	6400	0.0085618
12.1147	5600	0.0074916
12.1195	5500	0.0073578
12.1243	5033	0.0067331
12.129	5633	0.0075357
12.1337	5500	0.0073578
12.1385	6867	0.0091866
12.1432	6767	0.0090528
12.1479	5200	0.0069565
12.152	5533	0.007402
12.1562	3866	0.0051719
12.1603	4433	0.0059304
12.1645	3900	0.0052174
12.1688	5766	0.0077137
12.1729	4033	0.0053953
12.177	5233	0.0070006
12.1812	5667	0.0075812
12.1853	12334	0.0165
12.1889	12200	0.0163
12.1925	17134	0.0229
12.196	20300	0.0272
12.199	17000	0.0227
12.202	16168	0.0216
12.205	16601	0.0222
12.208	16066	0.0215
12.211	11467	0.0153
12.214	13633	0.0182
12.217	12401	0.0166
12.22	11600	0.0155
12.2229	11166	0.0149
12.2259	9767	0.0131
12.2289	9034	0.0121
12.2319	9167	0.0123
12.2349	7534	0.0101
12.2373	6967	0.0093203
12.2397	6367	0.0085177
12.2421	7033	0.0094086
12.2445	5200	0.0069565
12.2458	667	0.0008923
12.247	567	0.00075852
12.2483	367	0.00049097
12.2495	800	0.0010702
12.2507	700	0.00093645
12.2519	300	0.00040134
12.2532	634	0.00084815
12.2544	500	0.00066889
12.2551	767	0.0010261
12.2557	400	0.00053511
12.2564	567	0.00075852
12.2571	267	0.00035719
12.2577	467	0.00062475
12.2584	433	0.00057926
12.2591	367	0.00049097
12.2597	600	0.00080267
12.2604	533	0.00071304
12.2611	667	0.0008923
12.2617	600	0.00080267
12.2624	267	0.00035719
12.2631	367	0.00049097
12.2637	367	0.00049097
12.2644	633	0.00084682
12.2651	733	0.0009806
12.2657	767	0.0010261
12.2664	467	0.00062475
12.2674	633	0.00084682
12.2681	167	0.00022341
12.2687	867	0.0011599
12.2694	467	0.00062475
12.2701	333	0.00044548
12.2707	667	0.0008923
12.2714	67	8.9632e-05
12.272	667	0.0008923
12.2727	667	0.0008923
12.2734	400	0.00053511
12.274	500	0.00066889
12.2747	433	0.00057926
12.2753	433	0.00057926
12.276	233	0.0003117
12.2767	200	0.00026756
12.2773	267	0.00035719
12.278	467	0.00062475
12.2787	800	0.0010702
12.2794	433	0.00057926
12.28	400	0.00053511
12.2807	500	0.00066889
12.2814	233	0.0003117
12.282	200	0.00026756
12.2827	333	0.00044548
12.2833	467	0.00062475
12.284	300	0.00040134
12.2847	233	0.0003117
12.2853	367	0.00049097
12.286	433	0.00057926
12.2867	700	0.00093645
12.2873	233	0.0003117
12.288	367	0.00049097
12.2887	67	8.9632e-05
12.2894	433	0.00057926
12.29	467	0.00062475
12.2907	367	0.00049097
12.2913	67	8.9632e-05
12.292	100	0.00013378
12.2926	433	0.00057926
12.2933	133	0.00017793
12.2939	200	0.00026756
12.2946	133	0.00017793
12.2953	167	0.00022341
12.296	200	0.00026756
12.2966	133	0.00017793
12.2973	567	0.00075852
12.298	367	0.00049097
12.2986	233	0.0003117
12.2993	333	0.00044548
12.2999	533	0.00071304
12.3006	167	0.00022341
12.3013	167	0.00022341
12.3019	300	0.00040134
12.3026	400	0.00053511
12.3033	367	0.00049097
12.3039	133	0.00017793
12.3046	133	0.00017793
12.3053	100	0.00013378
12.3059	0	0
12.3066	233	0.0003117
12.3072	533	0.00071304
12.3079	400	0.00053511
12.3086	100	0.00013378
12.3092	267	0.00035719
12.3099	367	0.00049097
12.3106	33	4.4147e-05
12.3112	133	0.00017793
12.3119	300	0.00040134
12.3126	167	0.00022341
12.3132	233	0.0003117
12.3139	100	0.00013378
12.3145	267	0.00035719
12.3152	100	0.00013378
12.3159	200	0.00026756
12.3166	333	0.00044548
12.3173	300	0.00040134
12.318	267	0.00035719
12.3188	433	0.00057926
12.3195	267	0.00035719
12.3201	133	0.00017793
12.3208	133	0.00017793
12.3215	67	8.9632e-05
12.3221	333	0.00044548
12.3228	200	0.00026756
12.3235	167	0.00022341
12.3241	433	0.00057926
12.3248	33	4.4147e-05
12.3254	167	0.00022341
12.3261	200	0.00026756
12.3268	233	0.0003117
12.3274	200	0.00026756
12.3281	200	0.00026756
12.3288	67	8.9632e-05
12.3295	100	0.00013378
12.3301	167	0.00022341
12.3308	167	0.00022341
12.3314	233	0.0003117
12.3321	200	0.00026756
12.3328	300	0.00040134
12.3335	167	0.00022341
12.3341	33	4.4147e-05
12.3348	333	0.00044548
12.3355	167	0.00022341
12.3361	233	0.0003117
12.3368	233	0.0003117
12.3375	267	0.00035719
12.3381	400	0.00053511
12.3388	167	0.00022341
12.3395	67	8.9632e-05
12.3401	100	0.00013378
12.3408	167	0.00022341
12.3414	167	0.00022341
12.3421	67	8.9632e-05
12.3428	133	0.00017793
12.3434	200	0.00026756
12.3441	167	0.00022341
12.3447	167	0.00022341
12.3454	67	8.9632e-05
12.3461	333	0.00044548
12.3467	267	0.00035719
12.3474	67	8.9632e-05
12.3481	67	8.9632e-05
12.3487	233	0.0003117
12.3494	33	4.4147e-05
12.35	267	0.00035719
12.3507	200	0.00026756
12.3514	67	8.9632e-05
12.352	167	0.00022341
12.3527	233	0.0003117
12.3534	267	0.00035719
12.354	100	0.00013378
12.3547	200	0.00026756
12.3554	33	4.4147e-05
12.356	167	0.00022341
12.3567	100	0.00013378
12.3573	133	0.00017793
12.358	100	0.00013378
12.3587	200	0.00026756
12.3593	233	0.0003117
12.36	367	0.00049097
12.3606	133	0.00017793
12.3614	167	0.00022341
12.3622	500	0.00066889
12.3629	333	0.00044548
12.3635	0	0
12.3642	167	0.00022341
12.3648	267	0.00035719
12.3655	133	0.00017793
12.3662	67	8.9632e-05
12.3668	200	0.00026756
12.3677	333	0.00044548
12.3684	67	8.9632e-05
12.369	267	0.00035719
12.3697	67	8.9632e-05
12.3704	267	0.00035719
12.3711	100	0.00013378
12.3717	167	0.00022341
12.3724	300	0.00040134
12.373	0	0
12.3737	100	0.00013378
12.3744	167	0.00022341
12.375	0	0
12.3757	167	0.00022341
12.3764	133	0.00017793
12.377	100	0.00013378
12.3777	200	0.00026756
12.3784	0	0
12.379	33	4.4147e-05
12.3797	0	0
12.3804	100	0.00013378
12.381	100	0.00013378
12.3817	33	4.4147e-05
12.3825	200	0.00026756
12.3832	133	0.00017793
12.3839	200	0.00026756
12.3845	100	0.00013378
12.3852	133	0.00017793
12.3858	0	0
12.3865	33	4.4147e-05
12.3872	0	0
12.3878	100	0.00013378
12.3885	67	8.9632e-05
12.3892	33	4.4147e-05
12.3898	0	0
12.3905	0	0
12.3911	167	0.00022341
12.3918	0	0
12.3924	67	8.9632e-05
12.3931	0	0
12.3938	67	8.9632e-05
12.3944	233	0.0003117
12.3951	100	0.00013378
12.3958	133	0.00017793
12.3964	267	0.00035719
12.3971	67	8.9632e-05
12.3978	100	0.00013378
12.3984	67	8.9632e-05
12.3991	100	0.00013378
12.3998	33	4.4147e-05
12.4004	267	0.00035719
12.4011	67	8.9632e-05
12.4018	167	0.00022341
12.4024	33	4.4147e-05
12.4031	200	0.00026756
12.4038	0	0
12.4044	200	0.00026756
12.4051	100	0.00013378
12.4058	300	0.00040134
12.4065	0	0
12.4071	267	0.00035719
12.4078	33	4.4147e-05
12.4085	0	0
12.4091	333	0.00044548
12.4098	67	8.9632e-05
12.4105	67	8.9632e-05
12.4111	0	0
12.4118	0	0
12.4124	67	8.9632e-05
12.4131	33	4.4147e-05
12.4138	133	0.00017793
12.4144	133	0.00017793
12.4151	0	0
12.4157	67	8.9632e-05
12.4164	0	0
12.4171	100	0.00013378
12.4179	0	0
12.4187	167	0.00022341
12.4194	0	0
12.4201	33	4.4147e-05
12.4208	0	0
12.4214	133	0.00017793
12.4221	67	8.9632e-05
12.4227	0	0
12.4234	167	0.00022341
12.4241	33	4.4147e-05
12.4247	33	4.4147e-05
12.4254	0	0
12.4261	67	8.9632e-05
12.4267	200	0.00026756
12.4274	133	0.00017793
12.4281	0	0
12.4287	0	0
12.4294	33	4.4147e-05
12.4301	0	0
12.4307	233	0.0003117
12.4314	0	0
12.4321	33	4.4147e-05
12.4327	0	0
12.4334	0	0
12.4341	67	8.9632e-05
12.4347	100	0.00013378
12.4354	33	4.4147e-05
12.436	33	4.4147e-05
12.4367	133	0.00017793
12.4374	67	8.9632e-05
12.438	67	8.9632e-05
12.4387	67	8.9632e-05
12.4394	67	8.9632e-05
12.44	0	0
12.4407	67	8.9632e-05
12.4414	0	0
12.442	33	4.4147e-05
12.4427	0	0
12.4434	133	0.00017793
12.444	67	8.9632e-05
12.4447	67	8.9632e-05
12.4453	33	4.4147e-05
12.446	0	0
12.4467	133	0.00017793
12.4473	0	0
12.448	0	0
12.4487	0	0
12.4493	0	0
12.45	33	4.4147e-05
12.4506	0	0
12.4513	67	8.9632e-05
12.452	33	4.4147e-05
12.4526	0	0
12.4533	33	4.4147e-05
12.454	0	0
12.4546	0	0
12.4553	0	0
12.4559	67	8.9632e-05
12.4566	67	8.9632e-05
12.4573	0	0
12.4579	0	0
12.4586	33	4.4147e-05
12.4593	0	0
12.4599	0	0
12.4606	0	0
12.4613	167	0.00022341
12.4619	0	0
12.4626	200	0.00026756
12.4632	33	4.4147e-05
12.4639	0	0
12.4646	0	0
12.4652	67	8.9632e-05
12.4659	100	0.00013378
12.4666	0	0
12.4674	0	0
12.468	67	8.9632e-05
12.4688	67	8.9632e-05
12.4694	67	8.9632e-05
12.4701	33	4.4147e-05
12.4708	0	0
12.4715	0	0
12.4722	0	0
12.4728	0	0
12.4735	0	0
12.4741	0	0
12.4748	0	0
12.4755	33	4.4147e-05
12.4762	100	0.00013378
12.4768	133	0.00017793
12.4775	0	0
12.4782	0	0
12.4788	33	4.4147e-05
12.4795	0	0
12.4802	67	8.9632e-05
12.4808	0	0
12.4815	0	0
12.4822	67	8.9632e-05
12.4828	0	0
12.4835	0	0
12.4842	100	0.00013378
12.4848	233	0.0003117
12.4855	0	0
12.4861	67	8.9632e-05
12.4868	67	8.9632e-05
12.4875	0	0
12.4881	100	0.00013378
12.4888	33	4.4147e-05
12.4895	100	0.00013378
12.4901	67	8.9632e-05
12.4908	0	0
12.4914	0	0
12.4921	0	0
12.4928	33	4.4147e-05
12.4934	0	0
12.4941	33	4.4147e-05
12.4948	0	0
12.4954	0	0
12.4961	100	0.00013378
12.4968	100	0.00013378
12.4974	0	0
12.4981	67	8.9632e-05
12.4988	0	0
12.4994	33	4.4147e-05
12.5001	0	0
12.5008	67	8.9632e-05
12.5014	0	0
12.5021	0	0
12.5027	67	8.9632e-05
12.5034	0	0
12.5041	0	0
12.5048	0	0
12.5054	67	8.9632e-05
12.5061	33	4.4147e-05
12.5068	0	0
12.5074	0	0
12.5081	0	0
12.5088	0	0
12.5094	0	0
12.5101	0	0
12.5107	0	0
12.5114	0	0
12.5121	0	0
12.5127	0	0
12.5134	0	0
12.514	0	0
12.5147	0	0
12.5154	0	0
12.516	0	0
12.5167	0	0
12.5174	0	0
12.5182	0	0
12.5188	0	0
12.5196	0	0
12.5203	0	0
12.5209	0	0
12.5216	0	0
12.5223	0	0
12.5229	0	0
12.5236	0	0
12.5242	0	0
12.5249	0	0
12.5256	0	0
12.5263	0	0
12.5269	0	0
12.5276	0	0
12.5282	0	0
12.5289	0	0
12.5296	0	0
12.5302	0	0
12.5309	0	0
12.5316	0	0
12.5322	0	0
12.5329	0	0
12.5336	0	0
12.5338	0	0
12.534	0	0
12.5342	0	0
12.5344	0	0
12.5346	0	0
12.5348	0	0
12.535	0	0
12.5352	0	0
12.5355	0	0
12.5357	0	0
12.5359	0	0
12.5361	0	0
12.5363	0	0
12.5365	0	0
12.5367	0	0
12.5369	0	0
12.5371	0	0
12.5373	0	0
12.5376	0	0
12.5378	0	0
12.538	0	0
12.5382	0	0
12.5384	0	0
12.5386	0	0
12.5388	0	0
12.5391	0	0
12.5393	0	0
12.5395	0	0
12.5397	0	0
12.5399	0	0
12.5401	0	0
12.5403	0	0
12.5405	0	0
12.5407	0	0
12.5409	0	0
12.5412	0	0
12.5414	0	0
12.5416	0	0
12.5418	0	0
12.542	0	0
12.5422	667	0.0008923
12.5424	0	0
12.5426	0	0
12.5428	0	0
12.5431	0	0
12.5432	0	0
12.5435	0	0
12.5437	0	0
12.5439	0	0
12.5441	0	0
12.5443	0	0
12.5445	0	0
12.5447	0	0
12.5449	0	0
12.5451	0	0
12.5454	0	0
12.5456	0	0
12.5458	0	0
12.546	0	0
12.5462	0	0
12.5464	0	0
12.5466	0	0
12.5468	667	0.0008923
12.547	667	0.0008923
12.5473	0	0
12.5475	0	0
12.5477	0	0
12.5479	0	0
12.5481	0	0
12.5483	0	0
12.5485	0	0
12.5487	0	0
12.5489	0	0
12.5491	0	0
12.5493	0	0
12.5496	0	0
12.5498	0	0
12.55	0	0
12.5502	0	0
12.5504	0	0
12.5506	0	0
12.5508	0	0
12.551	0	0
12.5513	0	0
12.5515	0	0
12.5517	0	0
12.5519	0	0
12.5521	667	0.0008923
12.5523	0	0
12.5526	0	0
12.5528	0	0
12.553	0	0
12.5532	0	0
12.5534	0	0
12.5537	0	0
12.5539	0	0
12.5541	0	0
12.5543	0	0
12.5546	0	0
12.5548	0	0
12.555	667	0.0008923
12.5553	0	0
12.5555	0	0
12.5557	0	0
12.556	0	0
12.5562	0	0
12.5564	0	0
12.5566	0	0
12.5569	0	0
12.557	0	0
12.5573	333	0.00044548
12.5575	0	0
12.5577	0	0
12.5579	0	0
12.5581	0	0
12.5583	0	0
12.5585	0	0
12.5587	0	0
12.559	0	0
12.5592	0	0
12.5595	0	0
12.5597	0	0
12.5599	0	0
12.5601	0	0
12.5603	0	0
12.5605	0	0
12.5607	0	0
12.5609	0	0
12.5612	0	0
12.5614	0	0
12.5616	333	0.00044548
12.5618	0	0
12.562	0	0
12.5622	0	0
12.5624	0	0
12.5626	0	0
12.5628	0	0
12.563	0	0
12.5632	0	0
12.5635	0	0
12.5637	0	0
12.5639	0	0
12.5641	0	0
12.5643	0	0
12.5645	0	0
12.5647	0	0
12.5649	0	0
12.5651	0	0
12.5654	0	0
12.5656	0	0
12.5658	0	0
12.566	0	0
12.5662	0	0
12.5664	0	0
12.5666	0	0
12.5668	0	0
12.567	0	0
12.5674	0	0
12.5677	0	0
12.5679	0	0
12.5681	0	0
12.5684	0	0
12.5686	0	0
12.5688	0	0
12.5691	0	0
12.5693	0	0
12.5695	0	0
12.5698	0	0
12.57	0	0
12.5703	0	0
12.5705	0	0
12.5707	0	0
12.5709	0	0
12.5711	0	0
12.5714	0	0
12.5716	0	0
12.5718	0	0
12.572	0	0
12.5723	0	0
12.5725	0	0
12.5727	0	0
12.5729	0	0
12.5731	0	0
12.5733	0	0
12.5735	0	0
12.5737	0	0
12.5739	0	0
12.5741	0	0
12.5744	0	0
12.5746	667	0.0008923
12.5748	0	0
12.575	0	0
12.5752	0	0
12.5754	0	0
12.5756	0	0
12.5758	0	0
12.576	0	0
12.5763	0	0
12.5765	0	0
12.5767	0	0
12.5769	0	0
12.5771	0	0
12.5773	0	0
12.5775	0	0
12.5777	0	0
12.5779	0	0
12.5781	0	0
12.5783	0	0
12.5786	0	0
12.5788	0	0
12.579	0	0
12.5792	0	0
12.5794	0	0
12.5796	0	0
12.5798	0	0
12.58	0	0
12.5802	0	0
12.5805	0	0
12.5806	0	0
12.5809	0	0
12.5811	0	0
12.5813	0	0
12.5815	0	0
12.5817	0	0
12.5819	667	0.0008923
12.5821	0	0
12.5823	0	0
12.5826	0	0
12.5828	1000	0.0013378
12.583	0	0
12.5832	0	0
12.5834	0	0
12.5836	0	0
12.5838	0	0
12.584	0	0
12.5842	0	0
12.5844	333	0.00044548
12.5846	0	0
12.5849	0	0
12.5851	0	0
12.5853	0	0
12.5855	0	0
12.5857	0	0
12.5859	0	0
12.5861	0	0
12.5863	0	0
12.5865	0	0
12.5868	333	0.00044548
12.5869	0	0
12.5872	0	0
12.5874	0	0
12.5876	0	0
12.5878	0	0
12.588	0	0
12.5882	0	0
12.5884	667	0.0008923
12.5886	0	0
12.5889	667	0.0008923
12.5891	0	0
12.5893	0	0
12.5895	0	0
12.5897	0	0
12.5899	0	0
12.5901	0	0
12.5903	0	0
12.5905	0	0
12.5908	0	0
12.591	0	0
12.5912	0	0
12.5914	0	0
12.5916	0	0
12.5918	0	0
12.592	0	0
12.5922	0	0
12.5925	0	0
12.5927	0	0
12.5929	0	0
12.5931	0	0
12.5933	0	0
12.5935	0	0
12.5937	0	0
12.5939	0	0
12.5941	0	0
12.5944	0	0
12.5946	0	0
12.5948	0	0
12.595	0	0
12.5952	0	0
12.5954	0	0
12.5956	0	0
12.5958	0	0
12.596	0	0
12.5962	0	0
12.5964	0	0
12.5967	667	0.0008923
12.5969	0	0
12.5971	0	0
12.5973	0	0
12.5975	0	0
12.5977	0	0
12.5979	0	0
12.5981	0	0
12.5983	0	0
12.5986	0	0
12.5987	0	0
12.599	0	0
12.5992	0	0
12.5994	0	0
12.5996	0	0
12.5998	0	0
12.6001	0	0
[truncated: 6,547 more rows]
