# Supplementary material for: Analysis of Floral Color Differences between Different Ecological Conditions of Clematis tangutica (Maxim.) Korsh
Source: Molecules. 2023 Jan 3;28(1):462. doi: 10.3390/molecules28010462 (PMC9824731; doi:10.3390/molecules28010462)
Supplement: Supplementary file 1 [file molecules-28-00462-s001.zip › Table S2/71Peak list-P.xlsx]

## Sheet: Sheet1
Time（min)	Area(counts)	%Area	Height(cps)	%Height	Width(min)	Baseline Type
0.0229	2251.54	7.7674e-05	1876.96	0.00046014	0.0236	Valley
0.0277	642.512	2.2166e-05	2194.49	0.00053798	0.0082833	Valley
0.0455	862.404	2.9751e-05	1911.88	0.00046869	0.0157	Valley
0.0503	312.091	1.0767e-05	1532.46	0.00037568	0.0055833	Valley
0.0807	2991.25	0.00010319	2275.01	0.00055772	0.0474	Valley
0.1156	1226.06	4.2297e-05	1626.28	0.00039868	0.0233	Valley
0.1398	1443.39	4.9794e-05	2107.26	0.00051659	0.0275	Valley
0.1598	529.499	1.8267e-05	1310.04	0.00032116	0.0104	Valley
0.1638	135.109	4.661e-06	1364.57	0.00033452	0.00305	Base to Base
0.1726	483.238	1.6671e-05	1521.31	0.00037295	0.0089667	Base to Base
0.1746	2451.67	8.4578e-05	2237.57	0.00054854	0.0458	Base to Base
0.223	461.001	1.5904e-05	1532.07	0.00037559	0.00955	Base to Base
0.2298	41.8271	1.443e-06	1030.29	0.00025257	0.00135	Base to Base
0.2323	229.4	7.9139e-06	1898.5	0.00046542	0.0037	Base to Base
0.2357	21.9781	7.5821e-07	280.502	6.8765e-05	0.0024667	Base to Base
0.2381	31.4804	1.086e-06	198.283	4.8609e-05	0.0037333	Base to Base
0.2499	195970	0.0067607	182860	0.0448	0.0411	Base to Base
0.4285	3700900	0.1277	1407400	0.345	0.2112	Base to Base
0.5885	36546000	1.2608	4993300	1.2241	0.217	Valley
0.7903	232160000	8.0091	28460000	6.977	0.4116	Valley
1.1721	110560000	3.8142	24544000	6.0169	0.3412	Valley
1.4816	21616	0.0007457	22227	0.005449	0.0254	Base to Base
1.6277	22298000	0.7693	4542700	1.1136	0.3102	Valley
1.9243	79710000	2.7499	15619000	3.829	0.2562	Valley
2.1131	20498000	0.7071	2917300	0.7152	0.2352	Valley
2.4038	131550000	4.5384	21352000	5.2343	0.3591	Valley
2.7939	436050000	15.0431	69723000	17.0926	0.2999	Valley
3.0006	27945000	0.9641	5699600	1.3972	0.2159	Valley
3.2574	30249000	1.0435	4948400	1.2131	0.1987	Valley
3.4336	127460000	4.3972	10713000	2.6264	0.4102	Valley
3.9349	814900000	28.1127	76119000	18.6604	0.7748	Valley
4.6112	41252000	1.4231	11348000	2.7819	0.2215	Base to Base
4.7914	151020	0.00521	82610	0.0203	0.0608	Base to Base
4.8953	602360	0.0208	178540	0.0438	0.1371	Base to Base
5.0142	1147300	0.0396	398070	0.0976	0.1378	Base to Base
5.2461	29180000	1.0067	5695000	1.3961	0.4007	Valley
5.549	329200	0.0114	103800	0.0254	0.0997	Valley
5.6995	4094300	0.1412	984910	0.2414	0.1526	Valley
5.8143	7032600	0.2426	755690	0.1853	0.503	Valley
6.3029	272530	0.0094018	74305	0.0182	0.0688	Valley
6.3377	9553.75	0.00032959	9935.29	0.0024356	0.0263	Base to Base
6.433	519770	0.0179	138780	0.034	0.1515	Base to Base
6.608	3864700	0.1333	537660	0.1318	0.2672	Valley
6.8227	717680	0.0248	175910	0.0431	0.1078	Valley
6.938	93199	0.0032152	35370	0.0086709	0.1184	Base to Base
7.1307	236380	0.0081548	36491	0.0089458	0.2003	Base to Base
7.2829	3130800	0.108	914400	0.2242	0.1903	Base to Base
7.5083	20882000	0.7204	6034500	1.4794	0.177	Valley
7.6518	275050000	9.4886	32076000	7.8634	0.5055	Valley
8.2315	142830000	4.9275	19707000	4.8312	0.2586	Valley
8.3705	53714000	1.853	12869000	3.1548	0.1168	Valley
8.49	19574000	0.6753	3365100	0.8249	0.1827	Valley
8.7556	74775000	2.5796	12022000	2.9472	0.2036	Valley
8.8733	27866000	0.9613	4256700	1.0435	0.3939	Valley
9.3881	4841500	0.167	379360	0.093	0.3633	Valley
9.6919	47839000	1.6504	11912000	2.9202	0.2403	Valley
9.8833	14797000	0.5105	3412600	0.8366	0.1612	Valley
10.0415	10593000	0.3654	3311500	0.8118	0.18	Valley
10.1943	5931700	0.2046	635370	0.1558	0.1698	Valley
10.3912	4822100	0.1664	939240	0.2303	0.1139	Valley
10.5202	9749900	0.3364	1754600	0.4301	0.1788	Valley
10.6847	9183500	0.3168	1201300	0.2945	0.2465	Valley
11.0243	234180	0.0080788	29580	0.0072516	0.2497	Valley
11.1656	2049600	0.0707	371700	0.0911	0.149	Valley
11.3908	4438800	0.1531	306270	0.0751	0.3073	Valley
11.6331	1646700	0.0568	217680	0.0534	0.135	Valley
11.8229	1276700	0.044	240200	0.0589	0.1056	Valley
11.8763	16004	0.00055211	4839.42	0.0011864	0.1512	Base to Base
12.0029	1048.68	3.6178e-05	951.407	0.00023324	0.0295	Base to Base
12.1405	31037	0.0010707	6106.52	0.001497	0.1618	Valley
12.196	46290	0.0015969	19676	0.0048236	0.0753	Valley
12.2499	61.2243	2.1121e-06	488.345	0.00011972	0.0036835	Base to Base
12.255	12.5427	4.327e-07	315.695	7.7392e-05	0.0013163	Base to Base
12.2612	18.4417	6.3621e-07	240.721	5.9013e-05	0.0019826	Base to Base
12.2655	35.5488	1.2264e-06	361.25	8.856e-05	0.0026835	Base to Base
12.2672	17.0701	5.8889e-07	333.901	8.1855e-05	0.00165	Base to Base
12.2688	33.5136	1.1562e-06	647.876	0.00015883	0.0020162	Base to Base
12.2706	18.525	6.3908e-07	459.525	0.00011265	0.0013173	Base to Base
12.2724	34.2376	1.1811e-06	508.5	0.00012466	0.0019826	Base to Base
12.2741	16.5296	5.7024e-07	145.935	3.5776e-05	0.0026499	Base to Base
12.2787	30.6382	1.057e-06	480.214	0.00011772	0.0033335	Base to Base
12.2805	7.3878	2.5487e-07	172.688	4.2334e-05	0.0013499	Base to Base
12.2833	18.0203	6.2167e-07	251.411	6.1633e-05	0.0026662	Base to Base
12.2866	31.8046	1.0972e-06	473.812	0.00011615	0.0026499	Base to Base
12.2898	41.9119	1.4459e-06	404.063	9.9056e-05	0.0026337	Base to Base
12.2926	13.1662	4.5421e-07	321.996	7.8937e-05	0.0019663	Base to Base
12.2974	22.7249	7.8397e-07	405.322	9.9364e-05	0.0019999	Base to Base
12.2998	18.5579	6.4021e-07	346.218	8.4875e-05	0.0019999	Base to Base
12.3028	24.5473	8.4684e-07	256.306	6.2833e-05	0.0026672	Base to Base
12.3074	40.4264	1.3946e-06	485.876	0.00011911	0.0026499	Base to Base
12.3097	20.2889	6.9993e-07	321.631	7.8847e-05	0.0020172	Base to Base
12.3188	13.504	4.6587e-07	216.141	5.2987e-05	0.002183	Base to Base
12.324	13.1174	4.5253e-07	328.718	8.0585e-05	0.0013163	Base to Base
12.338	15.3658	5.3009e-07	247.742	6.0734e-05	0.0026672	Base to Base
12.3599	17.8818	6.1689e-07	246.591	6.0452e-05	0.0026499	Base to Base
12.3623	34.1269	1.1773e-06	451.112	0.00011059	0.0028839	Base to Base
12.5422	8.3253	2.8721e-07	667	0.00016351	0.00041606	Base to Base
12.5469	17.017	5.8706e-07	750.375	0.00018395	0.00063375	Base to Base
12.5521	9.0174	3.1108e-07	667	0.00016351	0.00045064	Base to Base
12.555	10.3405	3.5673e-07	667	0.00016351	0.00051676	Base to Base
12.5746	8.3456	2.8791e-07	667	0.00016351	0.00041707	Base to Base
12.5819	8.6713	2.9915e-07	667	0.00016351	0.00043335	Base to Base
12.5828	12.5122	4.3165e-07	1000	0.00024515	0.00041707	Base to Base
12.5884	8.3253	2.8721e-07	667	0.00016351	0.00041606	Base to Base
12.5889	8.3456	2.8791e-07	667	0.00016351	0.00041707	Base to Base
12.5967	8.3456	2.8791e-07	667	0.00016351	0.00041707	Base to Base
12.6071	8.6713	2.9915e-07	667	0.00016351	0.00043335	Base to Base
12.631	8.3456	2.8791e-07	667	0.00016351	0.00041707	Base to Base
12.6414	8.3456	2.8791e-07	667	0.00016351	0.00041707	Base to Base
12.6455	16.6788	5.7539e-07	1008.32	0.00024719	0.00063375	Base to Base
12.6478	9.343	3.2232e-07	667	0.00016351	0.00046692	Base to Base
12.6537	9.0174	3.1108e-07	667	0.00016351	0.00045064	Base to Base
12.6544	9.0174	3.1108e-07	667	0.00016351	0.00045064	Base to Base
12.6782	8.3456	2.8791e-07	667	0.00016351	0.00041707	Base to Base
12.7304	8.3253	2.8721e-07	667	0.00016351	0.00041606	Base to Base
12.738	8.6713	2.9915e-07	667	0.00016351	0.00043335	Base to Base
12.7535	8.3253	2.8721e-07	667	0.00016351	0.00041606	Base to Base
12.7541	8.3253	2.8721e-07	667	0.00016351	0.00041606	Base to Base
12.7582	12.5122	4.3165e-07	1000	0.00024515	0.00041707	Base to Base
12.7607	8.3253	2.8721e-07	667	0.00016351	0.00041606	Base to Base
12.7659	8.3253	2.8721e-07	667	0.00016351	0.00041606	Base to Base
12.7685	12.4817	4.306e-07	1000	0.00024515	0.00041606	Base to Base
12.7786	8.3456	2.8791e-07	667	0.00016351	0.00041707	Base to Base
12.783	12.5122	4.3165e-07	1000	0.00024515	0.00041707	Base to Base
12.7871	8.3456	2.8791e-07	667	0.00016351	0.00041707	Base to Base
12.7889	8.3456	2.8791e-07	667	0.00016351	0.00041707	Base to Base
12.7959	8.3456	2.8791e-07	667	0.00016351	0.00041707	Base to Base
12.8195	12.5122	4.3165e-07	1000	0.00024515	0.00041707	Base to Base
12.8322	8.6713	2.9915e-07	667	0.00016351	0.00043335	Base to Base
12.8379	8.6713	2.9915e-07	667	0.00016351	0.00043335	Base to Base
12.8392	8.3456	2.8791e-07	667	0.00016351	0.00041707	Base to Base
12.8489	8.6713	2.9915e-07	667	0.00016351	0.00043335	Base to Base
12.8543	8.997	3.1038e-07	667	0.00016351	0.00044963	Base to Base
12.8735	12.5122	4.3165e-07	680.847	0.00016691	0.00063375	Base to Base
12.8803	8.3253	2.8721e-07	667	0.00016351	0.00041606	Base to Base
12.8925	18.0212	6.217e-07	1333	0.00032678	0.00045064	Base to Base
12.9125	8.3253	2.8721e-07	667	0.00016351	0.00041606	Base to Base
12.9161	8.3456	2.8791e-07	667	0.00016351	0.00041707	Base to Base
12.9205	9.343	3.2232e-07	667	0.00016351	0.00046692	Base to Base
12.9272	8.6713	2.9915e-07	667	0.00016351	0.00043335	Base to Base
12.9376	8.3456	2.8791e-07	667	0.00016351	0.00041707	Base to Base
12.9391	12.4817	4.306e-07	1000	0.00024515	0.00041606	Base to Base
12.9543	8.3253	2.8721e-07	667	0.00016351	0.00041606	Base to Base
12.9901	12.5122	4.3165e-07	1000	0.00024515	0.00041707	Base to Base
12.9988	8.3456	2.8791e-07	667	0.00016351	0.00041707	Base to Base
13.0017	13.0005	4.4849e-07	1000	0.00024515	0.00043335	Base to Base
13.0189	8.6713	2.9915e-07	667	0.00016351	0.00043335	Base to Base
13.0215	13.4888	4.6534e-07	1000	0.00024515	0.00044963	Base to Base
13.048	12.5122	4.3165e-07	1000	0.00024515	0.00041707	Base to Base
13.0579	8.3253	2.8721e-07	667	0.00016351	0.00041606	Base to Base
13.074	8.6713	2.9915e-07	667	0.00016351	0.00043335	Base to Base
13.1156	8.3456	2.8791e-07	667	0.00016351	0.00041707	Base to Base
13.121	8.6713	2.9915e-07	667	0.00016351	0.00043335	Base to Base
13.1378	8.3253	2.8721e-07	667	0.00016351	0.00041606	Base to Base
13.144	8.3253	2.8721e-07	667	0.00016351	0.00041606	Base to Base
13.1721	8.6713	2.9915e-07	667	0.00016351	0.00043335	Base to Base
13.1988	8.3253	2.8721e-07	667	0.00016351	0.00041606	Base to Base
13.2462	8.3456	2.8791e-07	667	0.00016351	0.00041707	Base to Base
13.25	9.0174	3.1108e-07	667	0.00016351	0.00045064	Base to Base
13.2824	13.4888	4.6534e-07	1000	0.00024515	0.00044963	Base to Base
13.2832	8.3456	2.8791e-07	667	0.00016351	0.00041707	Base to Base
13.2915	12.5122	4.3165e-07	1000	0.00024515	0.00041707	Base to Base
13.2919	8.997	3.1038e-07	667	0.00016351	0.00044963	Base to Base
13.2957	8.3253	2.8721e-07	667	0.00016351	0.00041606	Base to Base
13.3029	8.3456	2.8791e-07	667	0.00016351	0.00041707	Base to Base
13.3116	8.3253	2.8721e-07	667	0.00016351	0.00041606	Base to Base
13.3319	8.3456	2.8791e-07	667	0.00016351	0.00041707	Base to Base
13.3614	12.4817	4.306e-07	680.847	0.00016691	0.00063273	Base to Base
13.3633	8.3456	2.8791e-07	667	0.00016351	0.00041707	Base to Base
13.367	18.6314	6.4275e-07	1333	0.00032678	0.0004659	Base to Base
13.3796	8.6713	2.9915e-07	667	0.00016351	0.00043335	Base to Base
13.3824	8.6713	2.9915e-07	667	0.00016351	0.00043335	Base to Base
13.3901	8.997	3.1038e-07	667	0.00016351	0.00044963	Base to Base
13.3953	8.6713	2.9915e-07	667	0.00016351	0.00043335	Base to Base
13.4018	8.3253	2.8721e-07	667	0.00016351	0.00041606	Base to Base
13.4068	8.6713	2.9915e-07	667	0.00016351	0.00043335	Base to Base
13.4079	12.4919	4.3095e-07	680.847	0.00016691	0.00061646	Base to Base
13.4087	16.6381	5.7398e-07	1333	0.00032678	0.00041606	Base to Base
13.4561	8.3456	2.8791e-07	667	0.00016351	0.00041707	Base to Base
13.4767	8.3456	2.8791e-07	667	0.00016351	0.00041707	Base to Base
13.5071	8.3456	2.8791e-07	667	0.00016351	0.00041707	Base to Base
13.5203	9.3227	3.2162e-07	667	0.00016351	0.0004659	Base to Base
13.5742	12.5122	4.3165e-07	1000	0.00024515	0.00041707	Base to Base
13.5753	8.3456	2.8791e-07	667	0.00016351	0.00041707	Base to Base
13.5933	8.3253	2.8721e-07	667	0.00016351	0.00041606	Base to Base
13.5955	22.5061	7.7642e-07	1041.72	0.00025538	0.00068359	Base to Base
13.6025	8.6713	2.9915e-07	667	0.00016351	0.00043335	Base to Base
13.6089	8.6713	2.9915e-07	667	0.00016351	0.00043335	Base to Base
13.6121	8.997	3.1038e-07	667	0.00016351	0.00044963	Base to Base
13.6316	8.3456	2.8791e-07	667	0.00016351	0.00041707	Base to Base
13.6339	8.6713	2.9915e-07	667	0.00016351	0.00043335	Base to Base
13.6387	8.6713	2.9915e-07	667	0.00016351	0.00043335	Base to Base
13.6604	8.3253	2.8721e-07	667	0.00016351	0.00041606	Base to Base
13.6628	8.3253	2.8721e-07	667	0.00016351	0.00041606	Base to Base
13.6687	10.6661	3.6796e-07	667	0.00016351	0.00053304	Base to Base
13.6732	8.3253	2.8721e-07	667	0.00016351	0.00041606	Base to Base
13.6823	12.8379	4.4288e-07	680.847	0.00016691	0.00063375	Base to Base
13.7085	8.6713	2.9915e-07	667	0.00016351	0.00043335	Base to Base
13.7402	8.3456	2.8791e-07	667	0.00016351	0.00041707	Base to Base
13.7591	12.5122	4.3165e-07	1000	0.00024515	0.00041707	Base to Base
13.7613	8.6713	2.9915e-07	667	0.00016351	0.00043335	Base to Base
13.7636	8.3456	2.8791e-07	667	0.00016351	0.00041707	Base to Base
13.7704	13.0005	4.4849e-07	1000	0.00024515	0.00043335	Base to Base
13.7733	12.4817	4.306e-07	1000	0.00024515	0.00041606	Base to Base
13.7843	8.3253	2.8721e-07	667	0.00016351	0.00041606	Base to Base
13.806	16.6788	5.7539e-07	1333	0.00032678	0.00041707	Base to Base
13.8302	8.3456	2.8791e-07	667	0.00016351	0.00041707	Base to Base
13.8317	8.3456	2.8791e-07	667	0.00016351	0.00041707	Base to Base
13.8503	8.3456	2.8791e-07	667	0.00016351	0.00041707	Base to Base
13.86	8.6713	2.9915e-07	667	0.00016351	0.00043335	Base to Base
13.8889	8.3456	2.8791e-07	667	0.00016351	0.00041707	Base to Base
13.8917	20.807	7.178e-07	1667	0.00040866	0.00041606	Base to Base
13.9017	16.6788	5.7539e-07	1333	0.00032678	0.00041707	Base to Base
13.9122	12.4919	4.3095e-07	680.847	0.00016691	0.00061646	Base to Base
13.9267	8.3253	2.8721e-07	667	0.00016351	0.00041606	Base to Base
13.9284	8.6713	2.9915e-07	667	0.00016351	0.00043335	Base to Base
13.9621	8.6713	2.9915e-07	667	0.00016351	0.00043335	Base to Base
13.9629	8.3456	2.8791e-07	667	0.00016351	0.00041707	Base to Base
13.9676	10.6661	3.6796e-07	667	0.00016351	0.00053304	Base to Base
13.9743	8.3253	2.8721e-07	667	0.00016351	0.00041606	Base to Base
13.9901	8.3253	2.8721e-07	667	0.00016351	0.00041606	Base to Base
13.9959	8.3456	2.8791e-07	667	0.00016351	0.00041707	Base to Base
13.9991	8.6713	2.9915e-07	667	0.00016351	0.00043335	Base to Base
