# Supplementary material for: Analysis of Floral Color Differences between Different Ecological Conditions of Clematis tangutica (Maxim.) Korsh
Source: Molecules. 2023 Jan 3;28(1):462. doi: 10.3390/molecules28010462 (PMC9824731; doi:10.3390/molecules28010462)
Supplement: Supplementary file 1 [file molecules-28-00462-s001.zip › Table S2/75Data list-P.xlsx]

## Sheet: Sheet1
Time（min)	Intensity(cps)	%Max.Intensity
0	0	0
0.0007	2000	0.0019859
0.0014	2100	0.0020852
0.0021	2167	0.0021517
0.0028	1867	0.0018538
0.0035	1833	0.0018201
0.0044	2800	0.0027803
0.0051	2033	0.0020187
0.0058	2133	0.002118
0.0065	2200	0.0021845
0.0072	1867	0.0018538
0.0078	1733	0.0017208
0.0085	2467	0.0024496
0.0092	1800	0.0017873
0.0099	2667	0.0026482
0.0106	1800	0.0017873
0.0113	2100	0.0020852
0.0119	2733	0.0027137
0.0126	2433	0.0024159
0.0133	2500	0.0024824
0.014	2400	0.0023831
0.0146	2067	0.0020524
0.0153	1767	0.0017545
0.016	1833	0.0018201
0.0167	2200	0.0021845
0.0174	1867	0.0018538
0.0181	1633	0.0016215
0.019	2600	0.0025817
0.0197	2200	0.0021845
0.0203	1500	0.0014894
0.0211	2233	0.0022173
0.0218	2133	0.002118
0.0225	2000	0.0019859
0.0232	2033	0.0020187
0.0239	1867	0.0018538
0.0246	2667	0.0026482
0.0252	2900	0.0028796
0.0259	3067	0.0030454
0.0266	2100	0.0020852
0.0273	1900	0.0018866
0.028	1933	0.0019194
0.0286	2600	0.0025817
0.0293	2233	0.0022173
0.03	1700	0.001688
0.0307	2300	0.0022838
0.0314	1967	0.0019531
0.0321	2133	0.002118
0.0328	2533	0.0025152
0.0334	2167	0.0021517
0.0341	2067	0.0020524
0.0348	1633	0.0016215
0.0355	2500	0.0024824
0.0362	2533	0.0025152
0.0369	2467	0.0024496
0.0376	2433	0.0024159
0.0382	1800	0.0017873
0.0389	2300	0.0022838
0.0396	2433	0.0024159
0.0402	2000	0.0019859
0.0409	2733	0.0027137
0.0416	2433	0.0024159
0.0423	1333	0.0013236
0.043	2967	0.0029461
0.0437	2033	0.0020187
0.0443	1367	0.0013574
0.045	1667	0.0016553
0.0457	1567	0.001556
0.0464	2367	0.0023503
0.0471	2067	0.0020524
0.0478	2133	0.002118
0.0485	2867	0.0028468
0.0491	1600	0.0015887
0.0498	2033	0.0020187
0.0505	2700	0.002681
0.0512	2733	0.0027137
0.052	1300	0.0012908
0.0526	1700	0.001688
0.0533	2667	0.0026482
0.054	1800	0.0017873
0.0547	1800	0.0017873
0.0554	2067	0.0020524
0.056	2400	0.0023831
0.0567	2533	0.0025152
0.0574	2800	0.0027803
0.0581	2000	0.0019859
0.0588	1767	0.0017545
0.0594	2333	0.0023166
0.0601	1667	0.0016553
0.0608	3067	0.0030454
0.0615	2000	0.0019859
0.0622	2333	0.0023166
0.0629	1833	0.0018201
0.0636	2267	0.002251
0.0643	2733	0.0027137
0.0649	1700	0.001688
0.0656	1367	0.0013574
0.0663	1433	0.0014229
0.067	2033	0.0020187
0.0677	2333	0.0023166
0.0684	1600	0.0015887
0.0691	1967	0.0019531
0.0698	2267	0.002251
0.0706	2500	0.0024824
0.0714	1533	0.0015222
0.0721	1767	0.0017545
0.0727	2400	0.0023831
0.0734	1700	0.001688
0.0741	2900	0.0028796
0.0748	2000	0.0019859
0.0754	3200	0.0031775
0.0761	1933	0.0019194
0.0768	2200	0.0021845
0.0775	2100	0.0020852
0.0781	2333	0.0023166
0.0788	1900	0.0018866
0.0795	1400	0.0013901
0.0802	1967	0.0019531
0.0808	1833	0.0018201
0.0815	2500	0.0024824
0.0822	2367	0.0023503
0.0829	1667	0.0016553
0.0836	3867	0.0038398
0.0842	2333	0.0023166
0.0849	1767	0.0017545
0.0856	2067	0.0020524
0.0863	3167	0.0031447
0.087	2800	0.0027803
0.0876	2267	0.002251
0.0883	2567	0.0025489
0.089	2133	0.002118
0.0897	1567	0.001556
0.0903	1567	0.001556
0.091	2033	0.0020187
0.0917	2567	0.0025489
0.0923	2967	0.0029461
0.093	1967	0.0019531
0.0937	2700	0.002681
0.0944	1933	0.0019194
0.0951	1633	0.0016215
0.0958	2133	0.002118
0.0965	1667	0.0016553
0.0971	2100	0.0020852
0.0978	1733	0.0017208
0.0985	2367	0.0023503
0.0991	1567	0.001556
0.0998	2467	0.0024496
0.1005	2100	0.0020852
0.1012	1800	0.0017873
0.1019	2267	0.002251
0.1026	2100	0.0020852
0.1033	2600	0.0025817
0.104	2300	0.0022838
0.1047	2367	0.0023503
0.1054	2600	0.0025817
0.106	1867	0.0018538
0.1067	2167	0.0021517
0.1074	2800	0.0027803
0.1081	2233	0.0022173
0.1088	2100	0.0020852
0.1094	2133	0.002118
0.1101	2967	0.0029461
0.1108	1567	0.001556
0.1115	2467	0.0024496
0.1122	2400	0.0023831
0.1128	2067	0.0020524
0.1135	2667	0.0026482
0.1142	2033	0.0020187
0.1148	3433	0.0034088
0.1155	1900	0.0018866
0.1162	2900	0.0028796
0.1169	2200	0.0021845
0.1176	2167	0.0021517
0.1183	1367	0.0013574
0.1191	1800	0.0017873
0.1198	2433	0.0024159
0.1206	2200	0.0021845
0.1214	2900	0.0028796
0.1221	1633	0.0016215
0.1228	2467	0.0024496
0.1235	1733	0.0017208
0.1241	2033	0.0020187
0.1248	3033	0.0030116
0.1255	1967	0.0019531
0.1262	1800	0.0017873
0.1268	2133	0.002118
0.1275	1733	0.0017208
0.1283	1500	0.0014894
0.1289	1733	0.0017208
0.1296	1367	0.0013574
0.1303	2367	0.0023503
0.131	1700	0.001688
0.1317	2367	0.0023503
0.1323	1633	0.0016215
0.133	2567	0.0025489
0.1337	2167	0.0021517
0.1344	2300	0.0022838
0.1351	2533	0.0025152
0.1358	2533	0.0025152
0.1364	1267	0.0012581
0.1371	2200	0.0021845
0.1378	1900	0.0018866
0.1385	1833	0.0018201
0.1392	1067	0.0010595
0.1398	2867	0.0028468
0.1405	2633	0.0026144
0.1412	2367	0.0023503
0.1419	2500	0.0024824
0.1426	1967	0.0019531
0.1432	1867	0.0018538
0.1439	2267	0.002251
0.1446	1833	0.0018201
0.1453	2033	0.0020187
0.146	1767	0.0017545
0.1467	2267	0.002251
0.1473	2267	0.002251
0.148	3500	0.0034753
0.1487	2233	0.0022173
0.1494	2733	0.0027137
0.1501	1900	0.0018866
0.1508	2367	0.0023503
0.1515	1500	0.0014894
0.1521	1800	0.0017873
0.1528	2000	0.0019859
0.1535	2300	0.0022838
0.1542	2067	0.0020524
0.1549	1733	0.0017208
0.1556	2567	0.0025489
0.1563	2000	0.0019859
0.157	2300	0.0022838
0.1577	2200	0.0021845
0.1584	2833	0.002813
0.159	2000	0.0019859
0.1597	1733	0.0017208
0.1604	1833	0.0018201
0.1611	2867	0.0028468
0.1618	1533	0.0015222
0.1624	2900	0.0028796
0.1631	2500	0.0024824
0.1638	1767	0.0017545
0.1645	2167	0.0021517
0.1652	2900	0.0028796
0.1659	2767	0.0027475
0.1666	1800	0.0017873
0.1672	2167	0.0021517
0.1679	2167	0.0021517
0.1686	1833	0.0018201
0.1693	1833	0.0018201
0.17	2367	0.0023503
0.1707	1667	0.0016553
0.1714	1633	0.0016215
0.1721	2633	0.0026144
0.1729	2433	0.0024159
0.1735	2233	0.0022173
0.1742	1567	0.001556
0.1749	2833	0.002813
0.1755	1533	0.0015222
0.1763	2200	0.0021845
0.177	2333	0.0023166
0.1777	1867	0.0018538
0.1783	2400	0.0023831
0.1791	1733	0.0017208
0.1797	2100	0.0020852
0.1804	2067	0.0020524
0.1811	2033	0.0020187
0.1818	2667	0.0026482
0.1825	2033	0.0020187
0.1832	1900	0.0018866
0.1838	2467	0.0024496
0.1845	2067	0.0020524
0.1852	1967	0.0019531
0.1859	2333	0.0023166
0.1866	1133	0.001125
0.1873	2200	0.0021845
0.188	1700	0.001688
0.1886	2567	0.0025489
0.1893	2000	0.0019859
0.19	2533	0.0025152
0.1907	1967	0.0019531
0.1913	2700	0.002681
0.192	2133	0.002118
0.1927	2100	0.0020852
0.1934	2200	0.0021845
0.1941	2867	0.0028468
0.1948	2267	0.002251
0.1955	2400	0.0023831
0.1961	2267	0.002251
0.1968	1933	0.0019194
0.1975	2033	0.0020187
0.1982	2400	0.0023831
0.1988	1767	0.0017545
0.1995	1900	0.0018866
0.2002	1567	0.001556
0.201	2100	0.0020852
0.2017	2267	0.002251
0.2025	1700	0.001688
0.2032	2600	0.0025817
0.2039	1633	0.0016215
0.2046	1867	0.0018538
0.2052	2367	0.0023503
0.206	2133	0.002118
0.2067	1667	0.0016553
0.2074	1800	0.0017873
0.2081	2600	0.0025817
0.2087	1833	0.0018201
0.2094	1833	0.0018201
0.2101	1700	0.001688
0.2108	1667	0.0016553
0.2115	2900	0.0028796
0.2122	2267	0.002251
0.2128	2067	0.0020524
0.2135	2467	0.0024496
0.2142	2500	0.0024824
0.2149	1800	0.0017873
0.2156	2500	0.0024824
0.2163	2267	0.002251
0.2169	2133	0.002118
0.2177	2800	0.0027803
0.2183	2367	0.0023503
0.219	2267	0.002251
0.2197	3000	0.0029789
0.2204	1567	0.001556
0.2211	1633	0.0016215
0.2218	2200	0.0021845
0.2225	2467	0.0024496
0.2231	1667	0.0016553
0.2238	2133	0.002118
0.2245	2100	0.0020852
0.2252	2133	0.002118
0.2259	2100	0.0020852
0.2265	2400	0.0023831
0.2272	2333	0.0023166
0.2279	1933	0.0019194
0.2286	2000	0.0019859
0.2293	2500	0.0024824
0.23	2200	0.0021845
0.2312	3094	0.0030722
0.2324	2926	0.0029054
0.2337	2706	0.0026869
0.2349	2916	0.0028955
0.2362	2964	0.0029431
0.2374	2815	0.0027952
0.2387	2115	0.0021001
0.2399	3590	0.0035647
0.2415	152200	0.1511
0.2432	186830	0.1855
0.2448	170700	0.1695
0.2465	174970	0.1737
0.2481	192920	0.1916
0.2497	162680	0.1615
0.2525	100550	0.0998
0.2551	107600	0.1068
0.2577	107230	0.1065
0.2604	104710	0.104
0.2633	109000	0.1082
0.2663	116560	0.1157
0.2693	117280	0.1165
0.2722	150610	0.1496
0.2752	105430	0.1047
0.2781	119010	0.1182
0.2811	108360	0.1076
0.2844	105790	0.105
0.2875	115220	0.1144
0.2908	111620	0.1108
0.2945	194940	0.1936
0.2982	173140	0.1719
0.3019	194750	0.1934
0.3061	196640	0.1953
0.3102	208020	0.2066
0.3146	222180	0.2206
0.319	202490	0.2011
0.3233	190500	0.1892
0.3281	198050	0.1967
0.3328	192700	0.1913
0.3388	226110	0.2245
0.3449	226170	0.2246
0.3509	223820	0.2222
0.3571	247290	0.2455
0.3633	231270	0.2296
0.3699	243880	0.2422
0.3767	241560	0.2399
0.3836	228500	0.2269
0.3906	216260	0.2147
0.3988	223820	0.2222
0.407	263120	0.2613
0.416	1139500	1.1315
0.4264	1315300	1.3061
0.4377	971200	0.9644
0.4494	668350	0.6636
0.4623	307690	0.3055
0.4769	171630	0.1704
0.4922	122860	0.122
0.5088	503660	0.5001
0.5258	1424400	1.4143
0.5434	2833200	2.8133
0.5613	4469200	4.4377
0.5795	4125700	4.0966
0.5978	4958500	4.9235
0.6161	6090500	6.0476
0.6344	6986100	6.9368
0.6529	4407400	4.3764
0.6715	2636900	2.6183
0.6903	1705900	1.6939
0.7092	2060800	2.0463
0.7282	1617900	1.6065
0.7472	2914400	2.8939
0.7664	6084000	6.0411
0.7858	22849000	22.6881
0.8063	35235000	34.987
0.8281	36669000	36.4108
0.8501	33199000	32.9652
0.8732	31490000	31.2685
0.8965	24098000	23.9286
0.9209	20686000	20.5404
0.9455	12166000	12.0806
0.9687	6977400	6.9282
0.9925	4116300	4.0873
1.0158	8101500	8.0444
1.0375	2561100	2.5431
1.0594	2449400	2.4321
1.0813	1981600	1.9677
1.1021	1374600	1.3649
1.1211	1862500	1.8494
1.1389	12885000	12.7946
1.1547	44541000	44.2269
1.1694	44984000	44.6667
1.1834	34264000	34.023
1.1966	26697000	26.5085
1.2094	19776000	19.6366
1.2221	12477000	12.3889
1.2349	10424000	10.3504
1.2477	8548100	8.4879
1.2604	6546000	6.4998
1.2734	5090600	5.0547
1.2863	3331100	3.3076
1.2995	2769500	2.75
1.3127	1888400	1.8751
1.3258	1325600	1.3162
1.3393	1087000	1.0794
1.353	971040	0.9642
1.3668	972730	0.9659
1.3804	852510	0.8465
1.394	778780	0.7733
1.4076	616100	0.6118
1.4213	509290	0.5057
1.435	446350	0.4432
1.4486	361460	0.3589
1.4621	349090	0.3466
1.4754	355900	0.3534
1.4875	324540	0.3223
1.4993	326860	0.3246
1.5113	400550	0.3977
1.5241	437490	0.4344
1.5364	502370	0.4988
1.5483	758020	0.7527
1.5602	964290	0.9575
1.5722	1173300	1.165
1.5841	1401000	1.3911
1.5957	1885000	1.8717
1.6074	1997200	1.9831
1.6185	2232800	2.217
1.6298	2021900	2.0077
1.6411	1499500	1.4889
1.6524	1200600	1.1922
1.6642	747030	0.7418
1.676	444580	0.4415
1.6876	362290	0.3597
1.699	379370	0.3767
1.7106	462200	0.4589
1.7224	412530	0.4096
1.7345	479900	0.4765
1.7468	370500	0.3679
1.7592	318930	0.3167
1.7717	307080	0.3049
1.7847	306710	0.3045
1.7977	347110	0.3447
1.8111	379280	0.3766
1.8254	438640	0.4355
1.8396	544750	0.5409
1.8537	585320	0.5812
1.8689	571880	0.5679
1.884	946770	0.9401
1.8995	2634200	2.6157
1.915	4794500	4.7607
1.9308	4309900	4.2796
1.9468	4001800	3.9736
1.9631	3149100	3.1269
1.9808	1907900	1.8944
1.9992	1267300	1.2583
2.0175	1340200	1.3307
2.0355	1235800	1.2271
2.0539	2253900	2.2381
2.0732	4982300	4.9472
2.0931	9979400	9.9091
2.1135	10568000	10.4932
2.1343	7940200	7.8843
2.1556	4320900	4.2904
2.1775	2608000	2.5896
2.199	1552400	1.5414
2.2203	1130100	1.1222
2.2434	1052000	1.0446
2.2663	669520	0.6648
2.289	502560	0.499
2.3126	607560	0.6033
2.3358	635880	0.6314
2.3585	1562900	1.5518
2.3819	12206000	12.1202
2.406	28330000	28.1301
2.4296	27902000	27.7058
2.4525	19608000	19.4703
2.4755	11772000	11.6894
2.4976	6831100	6.7829
2.5191	4297100	4.2668
2.5408	3384100	3.3603
2.5625	2577100	2.559
2.5844	2214000	2.1984
2.6057	1911700	1.8982
2.6271	1319300	1.31
2.6481	1037000	1.0297
2.6684	824000	0.8182
2.6885	791000	0.7854
2.7087	786000	0.7805
2.7288	1128300	1.1204
2.7489	10978000	10.9007
2.769	25849000	25.6666
2.7891	36222000	35.9663
2.809	38343000	38.073
2.8292	30262000	30.049
2.8492	18370000	18.2403
2.8691	20619000	20.4734
2.8894	21174000	21.0248
2.9094	16226000	16.1112
2.9285	6652400	6.6055
2.948	1966100	1.9522
2.9673	1245300	1.2366
2.986	1763000	1.7506
3.0053	2263000	2.2471
3.0243	1690300	1.6784
3.0431	976330	0.9695
3.0625	622330	0.6179
3.082	716330	0.7113
3.1021	2877700	2.8574
3.1221	2704400	2.6853
3.1428	1473300	1.463
3.164	924330	0.9178
3.1853	688000	0.6831
3.2068	930000	0.9234
3.2285	4583100	4.5508
3.2506	4609900	4.5774
3.2729	5476400	5.4378
3.2955	5665000	5.6251
3.3181	3249900	3.227
3.3405	2194700	2.1792
3.3627	1530300	1.5195
3.3854	1895000	1.8816
3.408	2611000	2.5926
3.4308	2805700	2.7859
3.4535	4442400	4.4111
3.4756	5002900	4.9676
3.4978	4176100	4.1467
3.5197	2680700	2.6618
3.5418	2439300	2.4221
3.5645	2937700	2.917
3.5868	2007700	1.9935
3.609	1625000	1.6135
3.632	2880000	2.8597
3.6559	3299300	3.2761
3.6793	2529300	2.5115
3.7026	2462300	2.445
3.7269	4076500	4.0478
3.7499	2807400	2.7876
3.773	7668800	7.6148
3.7952	30101000	29.8889
3.8175	30284000	30.0709
3.8391	15954000	15.8416
3.8605	13006000	12.9142
3.8825	11997000	11.9122
3.9041	15541000	15.4317
3.9252	36187000	35.9323
3.9458	78206000	77.6554
3.9664	100710000	100
3.9875	78493000	77.9394
4.009	45029000	44.7121
4.0305	64017000	63.5663
4.0526	50427000	50.0715
4.0744	27539000	27.345
4.096	12954000	12.8631
4.1173	11849000	11.7652
4.1382	49441000	49.0928
4.1593	41137000	40.8467
4.1803	27790000	27.5944
4.2012	26705000	26.5165
4.2216	22422000	22.264
4.2418	17053000	16.9332
4.2619	9949800	9.8797
4.2814	11615000	11.5336
4.3008	8847800	8.7854
4.3188	6982000	6.9328
4.3358	7580100	7.5267
4.3527	11111000	11.0327
4.3692	10728000	10.6528
4.3855	10188000	10.116
4.402	9247000	9.1818
4.4183	6632900	6.5862
4.4346	4570600	4.5384
4.4508	2578900	2.5607
4.4671	1369000	1.3594
4.4834	879280	0.8731
4.4994	738370	0.7332
4.5155	718710	0.7136
4.5318	686350	0.6815
4.5476	573710	0.5697
4.5629	578780	0.5747
4.578	1682000	1.6701
4.5934	5774500	5.7339
4.6084	7109600	7.0595
4.6234	5753400	5.7129
4.6384	3294600	3.2713
4.6534	2552000	2.534
4.668	2068000	2.0534
4.6823	1233500	1.2248
4.6972	815140	0.8094
4.7118	529060	0.5253
4.7264	534220	0.5305
4.7406	680970	0.6762
4.7551	535750	0.532
4.7692	323460	0.3212
4.7834	317970	0.3157
4.7987	336420	0.334
4.8144	287140	0.2851
4.8299	239900	0.2382
4.8456	212720	0.2112
4.8611	1561400	1.5504
4.8765	6438200	6.3928
4.8914	8358100	8.2992
4.9064	6201500	6.1578
4.9214	3723400	3.6971
4.9365	2159900	2.1447
4.9515	1467100	1.4567
4.9667	992710	0.9857
4.9817	2557600	2.5395
4.9967	6336000	6.2913
5.0118	6876000	6.8275
5.0272	5280300	5.2431
5.0422	2750400	2.731
5.0576	1400900	1.3911
5.073	767550	0.7621
5.089	511320	0.5077
5.1048	319670	0.3174
5.1209	259210	0.2574
5.1376	1028900	1.0217
5.154	5863200	5.8219
5.1699	4336000	4.3055
5.1857	1383300	1.3735
5.2008	5460100	5.4217
5.216	8589600	8.529
5.2312	9070600	9.0066
5.2465	8949000	8.886
5.2617	8245500	8.1874
5.2763	6937900	6.889
5.2906	5839300	5.7982
5.3055	5433700	5.3954
5.3202	3702700	3.6766
5.3345	2812900	2.793
5.3491	2165200	2.15
5.364	1619100	1.6077
5.3785	1341200	1.3317
5.3929	1242700	1.2339
5.4071	2229500	2.2138
5.4217	3564900	3.5398
5.4359	3420800	3.3967
5.4498	2571600	2.5535
5.465	1608300	1.597
5.4788	1022200	1.015
5.4921	702610	0.6977
5.5057	502690	0.4991
5.5191	478380	0.475
5.5331	489080	0.4856
5.547	501570	0.498
5.5616	513670	0.51
5.5762	477710	0.4743
5.591	433390	0.4303
5.6053	213900	0.2124
5.6199	174360	0.1731
5.6349	162250	0.1611
5.6497	252240	0.2505
5.6645	903150	0.8968
5.68	1497600	1.487
5.6953	1450900	1.4407
5.7107	1101200	1.0934
5.7263	668210	0.6635
5.7418	439330	0.4362
5.7569	395610	0.3928
5.7712	515810	0.5122
5.7855	709230	0.7042
5.7994	961310	0.9545
5.8128	969380	0.9625
5.8263	910380	0.904
5.8396	789560	0.784
5.8529	608560	0.6043
5.8665	462900	0.4596
5.8801	371310	0.3687
5.8941	313470	0.3113
5.9081	279050	0.2771
5.9223	260920	0.2591
5.9367	231280	0.2297
5.9526	219790	0.2182
5.9689	218380	0.2168
5.9849	192360	0.191
6.0008	226370	0.2248
6.0167	213730	0.2122
6.0322	201140	0.1997
6.0478	252460	0.2507
6.0631	250600	0.2488
6.0788	181950	0.1807
6.0941	188860	0.1875
6.1093	185130	0.1838
6.1245	188360	0.187
6.1392	181940	0.1807
6.1525	166180	0.165
6.1662	168730	0.1675
6.18	161530	0.1604
6.1941	175720	0.1745
6.2073	172500	0.1713
6.2206	174450	0.1732
6.234	172100	0.1709
6.247	159270	0.1581
6.2604	168490	0.1673
6.2744	166680	0.1655
6.2884	159930	0.1588
6.3019	154900	0.1538
6.3158	157680	0.1566
6.3292	95128	0.0945
6.3424	97283	0.0966
6.3554	73704	0.0732
6.3684	72541	0.072
6.3823	80781	0.0802
6.3958	76246	0.0757
6.4097	98033	0.0973
6.4236	90804	0.0902
6.4372	93414	0.0928
6.4511	96414	0.0957
6.4646	87110	0.0865
6.4785	89060	0.0884
6.4927	105550	0.1048
6.5071	140480	0.1395
6.5213	120030	0.1192
6.5363	109760	0.109
6.5513	132680	0.1317
6.5669	193480	0.1921
6.5819	269430	0.2675
6.5969	285140	0.2831
6.6121	253780	0.252
6.6267	235060	0.2334
6.6395	232290	0.2306
6.6529	229090	0.2275
6.666	203900	0.2025
6.6787	207210	0.2057
6.6917	249280	0.2475
6.7049	224630	0.223
6.7175	175250	0.174
6.7307	124400	0.1235
6.7452	100420	0.0997
6.7593	90115	0.0895
6.7738	92628	0.092
6.7884	90093	0.0895
6.8036	86330	0.0857
6.8192	73351	0.0728
6.8349	63912	0.0635
6.8507	63123	0.0627
6.8662	54585	0.0542
6.8814	50544	0.0502
6.897	67128	0.0667
6.9127	111120	0.1103
6.9284	133700	0.1328
6.9434	109190	0.1084
6.9572	66829	0.0664
6.9717	51776	0.0514
6.9862	50222	0.0499
7.0002	71862	0.0714
7.0141	101150	0.1004
7.0283	90370	0.0897
7.0419	58794	0.0584
7.0564	58451	0.058
7.0703	61337	0.0609
7.0846	55464	0.0551
7.0983	58931	0.0585
7.1127	69011	0.0685
7.1272	55741	0.0553
7.1415	54615	0.0542
7.1563	51032	0.0507
7.1709	35799	0.0355
7.1861	34526	0.0343
7.2008	40099	0.0398
7.2155	38235	0.038
7.229	77231	0.0767
7.2424	160530	0.1594
7.2563	285020	0.283
7.2698	249110	0.2474
7.2843	296610	0.2945
7.2988	201170	0.1998
7.3138	146050	0.145
7.3289	113230	0.1124
7.3449	143350	0.1423
7.3605	193320	0.192
7.3758	196600	0.1952
7.3911	170030	0.1688
7.4065	199810	0.1984
7.4216	336930	0.3346
7.4366	352600	0.3501
7.4516	393580	0.3908
7.4668	1778800	1.7663
7.4811	4517200	4.4853
7.4964	5853200	5.8119
7.5107	5128400	5.0923
7.5251	3362300	3.3386
7.5392	1775200	1.7627
7.5535	965330	0.9585
7.5681	1221800	1.2132
7.5831	6041800	5.9992
7.5988	11774000	11.691
7.6148	20389000	20.2454
7.6313	29227000	29.0207
7.648	28898000	28.694
7.6648	22726000	22.5655
7.6814	13491000	13.3954
7.6982	11263000	11.1836
7.715	6522200	6.4763
7.7317	4068600	4.04
7.7482	5192600	5.156
7.7641	6954000	6.905
7.7799	15229000	15.1214
7.7949	25920000	25.7373
7.8103	26286000	26.1009
7.8262	17975000	17.8486
7.8418	11273000	11.1937
7.8576	6395400	6.3503
7.873	3661400	3.6356
7.8885	2296800	2.2806
7.904	1774100	1.7616
7.9195	1464100	1.4538
7.9347	1215600	1.2071
7.95	1033000	1.0257
7.966	1133200	1.1252
7.9814	1587900	1.5767
7.9971	1695400	1.6834
8.0125	1360100	1.3506
8.0276	988490	0.9815
8.0427	705640	0.7007
8.0583	637070	0.6326
8.0737	489870	0.4864
8.0894	3020300	2.9991
8.1048	10689000	10.6134
8.1197	13619000	13.5226
8.1344	12970000	12.8781
8.1494	10001000	9.9303
8.1647	6287100	6.2428
8.1796	4399800	4.3688
8.1945	3452700	3.4283
8.2092	2620400	2.6019
8.2247	14483000	14.3806
8.2404	9605400	9.5377
8.2561	7010200	6.9608
8.2709	7590900	7.5375
8.2862	9617100	9.5493
8.3013	8984700	8.9213
8.3164	7430100	7.3777
8.3314	10113000	10.0417
8.3457	14793000	14.6883
8.3603	16445000	16.3296
8.3752	14993000	14.8873
8.39	10679000	10.6035
8.4047	6835600	6.7874
8.4193	4093700	4.0648
8.4336	2606700	2.5883
8.4482	2392000	2.3751
8.4629	3065700	3.0441
8.4776	3103700	3.0818
8.4924	2590100	2.5719
8.5067	2125700	2.1107
8.5216	2002500	1.9884
8.5361	1991800	1.9777
8.5504	1769800	1.7574
8.5658	1719600	1.7075
8.5822	1310000	1.3008
8.5987	916940	0.9105
8.615	652030	0.6474
8.6314	711640	0.7066
8.648	4249400	4.2194
8.6633	12288000	12.2014
8.6779	16249000	16.1345
8.692	14950000	14.8448
8.7063	13848000	13.7501
8.7209	13363000	13.2692
8.7359	13677000	13.5807
8.7504	17643000	17.5188
8.7648	16234000	16.1195
8.7786	16415000	16.2992
8.793	15804000	15.6925
8.807	12599000	12.5103
8.821	9817900	9.7487
8.8348	13154000	13.0613
8.8487	19524000	19.3867
8.8631	21545000	21.3934
8.8775	19610000	19.4715
8.8918	15374000	15.266
8.9059	11420000	11.3395
8.9197	8928700	8.8657
8.9334	7653700	7.5998
8.9474	6162200	6.1188
8.9611	6428300	6.383
8.9753	7660500	7.6065
8.989	7823200	7.7681
9.0023	6785900	6.738
9.0161	6241900	6.1979
9.0308	6948000	6.899
9.0456	9005700	8.9422
9.0599	10142000	10.0709
9.0745	8455900	8.3963
9.0892	6224900	6.181
9.1046	4632400	4.5997
9.1204	3363900	3.3402
9.1359	2465800	2.4485
9.1515	2064000	2.0495
9.1674	1700500	1.6886
9.1828	1509600	1.499
9.1985	1325600	1.3162
9.2137	1262400	1.2535
9.2287	1236300	1.2276
9.2438	1147000	1.1389
9.2569	1011300	1.0041
9.2697	990600	0.9836
9.2832	940920	0.9343
9.2973	912820	0.9064
9.3118	1230600	1.2219
9.3263	1427400	1.4173
9.3405	1202700	1.1942
9.3555	1145100	1.137
9.3705	1033300	1.026
9.3858	1017500	1.0103
9.4007	910880	0.9045
9.4159	888120	0.8819
9.431	878260	0.8721
9.4466	841570	0.8356
9.4623	798100	0.7925
9.4782	731010	0.7259
9.4945	767140	0.7617
9.5112	714620	0.7096
9.5283	784590	0.7791
9.5442	680810	0.676
9.5601	783940	0.7784
9.5764	749210	0.7439
9.5921	646100	0.6415
9.6072	723150	0.7181
9.6223	911280	0.9049
9.637	1400500	1.3906
9.651	3796500	3.7698
9.6653	9010500	8.947
9.6796	12036000	11.9514
9.694	10529000	10.4547
9.7075	6853900	6.8056
9.7215	4143200	4.114
9.7352	2637300	2.6187
9.749	2099000	2.0842
9.7632	1978700	1.9648
9.7778	1841800	1.8288
9.7914	1629200	1.6177
9.8051	1401000	1.3911
9.8187	1553200	1.5423
9.8325	1897100	1.8837
9.8469	2475400	2.4579
9.8609	3804500	3.7776
9.8755	5315800	5.2783
9.8898	4462400	4.431
9.9046	3148700	3.1265
9.9196	2687000	2.668
9.9342	2605100	2.5868
9.95	3097800	3.0759
9.965	2986500	2.9655
9.9798	2604900	2.5865
9.9942	1979500	1.9656
10.0086	2282500	2.2664
10.023	3746900	3.7205
10.0369	4292500	4.2622
10.0505	3442900	3.4186
10.0632	1779600	1.767
10.076	1053900	1.0464
10.0886	714920	0.7099
10.1011	585590	0.5815
10.1141	486740	0.4833
10.1267	356800	0.3543
10.1392	248290	0.2465
10.1513	165900	0.1647
10.163	120310	0.1195
10.1748	88909	0.0883
10.1868	715940	0.7109
10.1989	736090	0.7309
10.211	714250	0.7092
10.2232	724010	0.7189
10.2352	744090	0.7388
10.2474	696270	0.6914
10.2589	671020	0.6663
10.2705	700940	0.696
10.2821	674400	0.6696
10.2937	689940	0.6851
10.3053	618410	0.6141
10.3181	670700	0.666
10.3308	667720	0.663
10.3447	649620	0.645
10.3593	724290	0.7192
10.3734	950880	0.9442
10.3879	1133000	1.125
10.4019	999190	0.9921
10.4165	826940	0.8211
10.4312	722800	0.7177
10.4452	635710	0.6312
10.4587	615860	0.6115
10.4728	717420	0.7124
10.4869	1217300	1.2088
10.5016	1989300	1.9752
10.5156	2158600	2.1434
10.5291	1734700	1.7225
10.5426	1342800	1.3333
10.5561	961600	0.9548
10.5696	729200	0.7241
10.5825	674860	0.6701
10.5966	704680	0.6997
10.6106	657650	0.653
10.6249	672030	0.6673
10.6378	626090	0.6217
10.6507	783200	0.7777
10.663	1128600	1.1206
10.6753	1318200	1.3089
10.6876	1335600	1.3262
10.6999	1112200	1.1043
10.7122	876970	0.8708
10.7248	735700	0.7305
10.7371	650800	0.6462
10.7494	604900	0.6006
10.7617	630860	0.6264
10.7749	585720	0.5816
10.7872	492000	0.4885
10.7989	481570	0.4782
10.8106	460830	0.4576
10.823	437000	0.4339
10.8353	432270	0.4292
10.8476	432770	0.4297
10.8605	408530	0.4057
10.8729	33934	0.0337
10.8852	33966	0.0337
10.8976	32700	0.0325
10.9099	29234	0.029
10.9224	32367	0.0321
10.9353	41467	0.0412
10.9482	36333	0.0361
10.9611	34901	0.0347
10.9746	43999	0.0437
10.9881	46901	0.0466
11.0004	50867	0.0505
11.0128	55700	0.0553
11.024	49366	0.049
11.034	44000	0.0437
11.044	47668	0.0473
11.0533	42333	0.042
11.0628	42367	0.0421
11.0722	41100	0.0408
11.0816	36700	0.0364
11.0905	37735	0.0375
11.0993	38866	0.0386
11.1075	34733	0.0345
11.1164	41901	0.0416
11.1253	43067	0.0428
11.1341	41001	0.0407
11.1423	44233	0.0439
11.1511	363330	0.3608
11.16	350530	0.3481
11.1688	370530	0.3679
11.177	367930	0.3653
11.1853	369300	0.3667
11.1935	353100	0.3506
11.2017	298470	0.2964
11.21	241730	0.24
11.2182	194600	0.1932
11.2259	168900	0.1677
11.2336	164200	0.163
11.2412	181840	0.1806
11.2489	189330	0.188
11.2642	209330	0.2079
11.2707	204370	0.2029
11.2772	213030	0.2115
11.2831	215530	0.214
11.289	225930	0.2243
11.2949	230570	0.2289
11.3008	224170	0.2226
11.3067	229730	0.2281
11.3126	234800	0.2331
11.3185	232700	0.2311
11.3244	241140	0.2394
11.3303	257300	0.2555
11.3362	254500	0.2527
11.3421	269700	0.2678
11.3486	269470	0.2676
11.3551	269370	0.2675
11.3622	285530	0.2835
11.3693	288070	0.286
11.3763	291170	0.2891
11.3834	285370	0.2834
11.3905	281600	0.2796
11.3976	285130	0.2831
11.4046	283970	0.282
11.4117	264300	0.2624
11.4187	267830	0.2659
11.4258	270930	0.269
11.4329	266940	0.2651
11.4399	252800	0.251
11.447	281600	0.2796
11.4535	291270	0.2892
11.46	286800	0.2848
11.4671	282530	0.2805
11.4743	277830	0.2759
11.4813	267930	0.266
11.4884	262730	0.2609
11.4954	267030	0.2652
11.502	237500	0.2358
11.509	250370	0.2486
11.5161	242800	0.2411
11.5237	235930	0.2343
11.5302	242400	0.2407
11.5367	260830	0.259
11.5426	234000	0.2324
11.5485	238070	0.2364
11.5544	239470	0.2378
11.5603	230900	0.2293
11.5674	216270	0.2147
11.5745	210330	0.2089
11.5822	246300	0.2446
11.5898	227070	0.2255
11.5974	223030	0.2215
11.6045	221630	0.2201
11.6116	220200	0.2186
11.6187	217030	0.2155
11.6258	203400	0.202
11.6329	210000	0.2085
11.6399	221600	0.22
11.647	227070	0.2255
11.6535	210200	0.2087
11.66	207230	0.2058
11.6665	218300	0.2168
11.673	215970	0.2144
11.6795	215500	0.214
11.6859	218800	0.2173
11.6924	213770	0.2123
11.6989	210270	0.2088
11.7054	225370	0.2238
11.7119	216200	0.2147
11.7184	211030	0.2095
11.7249	199770	0.1984
11.7314	197570	0.1962
11.7378	213970	0.2125
11.7443	213470	0.212
11.7508	199100	0.1977
11.7573	208930	0.2075
11.7638	207930	0.2065
11.7703	214500	0.213
11.7768	211030	0.2095
11.7833	202300	0.2009
11.7892	206570	0.2051
11.7951	205270	0.2038
11.801	197970	0.1966
11.8069	203430	0.202
11.8128	214970	0.2135
11.8187	202770	0.2013
11.8247	211630	0.2101
11.83	1733	0.0017208
11.8354	1767	0.0017545
11.8407	1633	0.0016215
11.846	2066	0.0020514
11.8513	1867	0.0018538
11.8572	1401	0.0013911
11.8631	2566	0.0025479
11.869	2600	0.0025817
11.875	1733	0.0017208
11.8809	1733	0.0017208
11.8868	2001	0.0019869
11.8927	2601	0.0025827
11.8986	2066	0.0020514
11.9045	1801	0.0017883
11.9103	2133	0.002118
11.9162	2033	0.0020187
11.9221	1300	0.0012908
11.928	1300	0.0012908
11.9339	1133	0.001125
11.9398	1633	0.0016215
11.9457	1167	0.0011588
11.9516	1200	0.0011915
11.9575	1800	0.0017873
11.9634	1067	0.0010595
11.9693	667	0.0006623
11.9753	1367	0.0013574
11.9812	1066	0.0010585
11.9871	967	0.00096019
11.993	767	0.0007616
11.9989	1500	0.0014894
12.0049	1500	0.0014894
12.0107	1267	0.0012581
12.0166	1367	0.0013574
12.0227	1267	0.0012581
12.0286	1766	0.0017536
12.0339	1567	0.001556
12.0387	1700	0.001688
12.0434	2134	0.002119
12.0481	2200	0.0021845
12.0529	1933	0.0019194
12.0576	2933	0.0029123
12.0624	3500	0.0034753
12.0671	1933	0.0019194
12.0718	2867	0.0028468
12.0766	4233	0.0042032
12.0813	4633	0.0046004
12.086	5834	0.0057929
12.0908	6200	0.0061563
12.0955	5733	0.0056926
12.1002	7100	0.00705
12.1049	5467	0.0054285
12.1097	3500	0.0034753
12.1144	8334	0.0082753
12.1192	6834	0.0067858
12.124	5500	0.0054612
12.1287	5400	0.0053619
12.1334	3799	0.0037722
12.1382	4600	0.0045676
12.1429	4033	0.0040046
12.1476	4100	0.0040711
12.1517	3700	0.0036739
12.1559	3133	0.0031109
12.16	3433	0.0034088
12.1642	4233	0.0042032
12.1683	2600	0.0025817
12.1725	3666	0.0036402
12.1766	4433	0.0044018
12.1808	5433	0.0053947
12.1849	29434	0.0292
12.1885	58700	0.0583
12.1921	79601	0.079
12.1956	93433	0.0928
12.1986	97033	0.0963
12.2016	90501	0.0899
12.2046	90300	0.0897
12.2076	84900	0.0843
12.2105	73367	0.0728
12.2135	63966	0.0635
12.2165	67466	0.067
12.2195	61532	0.0611
12.2225	59000	0.0586
12.2255	51433	0.0511
12.2285	50200	0.0498
12.2315	43033	0.0427
12.2345	39166	0.0389
12.2369	33101	0.0329
12.2393	33900	0.0337
12.2417	33233	0.033
12.2441	26467	0.0263
12.2453	900	0.00089366
12.2466	733	0.00072783
12.2478	433	0.00042995
12.249	900	0.00089366
12.2503	533	0.00052924
12.2515	500	0.00049648
12.2527	633	0.00062854
12.254	633	0.00062854
12.2546	500	0.00049648
12.2553	400	0.00039718
12.256	433	0.00042995
12.2566	367	0.00036441
12.2573	533	0.00052924
12.258	267	0.00026512
12.2586	567	0.000563
12.2593	533	0.00052924
12.26	600	0.00059577
12.2606	400	0.00039718
12.2613	167	0.00016582
12.262	933	0.00092643
12.2626	300	0.00029789
12.2633	567	0.000563
12.2639	867	0.00086089
12.2646	467	0.00046371
12.2653	367	0.00036441
12.266	533	0.00052924
12.2666	267	0.00026512
12.2673	333	0.00033065
12.268	300	0.00029789
12.2686	500	0.00049648
12.2693	167	0.00016582
12.27	133	0.00013206
12.2706	267	0.00026512
12.2713	400	0.00039718
12.2719	300	0.00029789
12.2728	133	0.00013206
12.2736	167	0.00016582
12.2743	133	0.00013206
12.2749	267	0.00026512
12.2757	67	6.6528e-05
12.2765	500	0.00049648
12.2772	333	0.00033065
12.2778	467	0.00046371
12.2785	267	0.00026512
12.2792	233	0.00023136
12.2799	533	0.00052924
12.2805	400	0.00039718
12.2812	333	0.00033065
12.2819	300	0.00029789
12.2825	67	6.6528e-05
12.2832	567	0.000563
12.2839	300	0.00029789
12.2845	133	0.00013206
12.2852	867	0.00086089
12.2859	233	0.00023136
12.2865	200	0.00019859
12.2872	100	9.9295e-05
12.2878	400	0.00039718
12.2885	533	0.00052924
12.2892	500	0.00049648
12.2898	233	0.00023136
12.2905	433	0.00042995
12.2912	433	0.00042995
12.2918	200	0.00019859
12.2925	533	0.00052924
12.2932	333	0.00033065
12.2938	100	9.9295e-05
12.2945	367	0.00036441
12.2952	400	0.00039718
12.2958	200	0.00019859
12.2965	300	0.00029789
12.2971	133	0.00013206
12.2978	333	0.00033065
12.2985	233	0.00023136
12.2991	167	0.00016582
12.2998	267	0.00026512
12.3005	133	0.00013206
12.3011	267	0.00026512
12.3018	167	0.00016582
12.3025	233	0.00023136
12.3031	400	0.00039718
12.3038	200	0.00019859
12.3045	267	0.00026512
12.3051	433	0.00042995
12.3058	267	0.00026512
12.3065	133	0.00013206
12.3071	367	0.00036441
12.3078	300	0.00029789
12.3085	133	0.00013206
12.3091	267	0.00026512
12.3098	167	0.00016582
12.3105	100	9.9295e-05
12.3111	233	0.00023136
12.3118	200	0.00019859
12.3125	67	6.6528e-05
12.3132	467	0.00046371
12.3138	433	0.00042995
12.3145	67	6.6528e-05
12.3151	300	0.00029789
12.3158	67	6.6528e-05
12.3164	267	0.00026512
12.3171	267	0.00026512
12.3178	133	0.00013206
12.3185	167	0.00016582
12.3191	300	0.00029789
12.3198	133	0.00013206
12.3204	200	0.00019859
12.3211	267	0.00026512
12.3219	67	6.6528e-05
12.3226	200	0.00019859
12.3232	167	0.00016582
12.3239	200	0.00019859
12.3246	100	9.9295e-05
12.3253	200	0.00019859
12.3259	233	0.00023136
12.3266	133	0.00013206
12.3274	333	0.00033065
12.328	167	0.00016582
12.3287	33	3.2767e-05
12.3293	233	0.00023136
12.33	333	0.00033065
12.3307	233	0.00023136
12.3313	100	9.9295e-05
12.332	167	0.00016582
12.3327	133	0.00013206
12.3333	133	0.00013206
12.334	133	0.00013206
12.3347	100	9.9295e-05
12.3353	0	0
12.336	267	0.00026512
12.3367	167	0.00016582
12.3373	200	0.00019859
12.338	400	0.00039718
12.3386	267	0.00026512
12.3393	333	0.00033065
12.34	67	6.6528e-05
12.3407	33	3.2767e-05
12.3413	300	0.00029789
12.342	200	0.00019859
12.3426	367	0.00036441
12.3433	33	3.2767e-05
12.344	500	0.00049648
12.3446	133	0.00013206
12.3453	167	0.00016582
12.346	333	0.00033065
12.3466	200	0.00019859
12.3473	0	0
12.3479	233	0.00023136
12.3486	133	0.00013206
12.3493	33	3.2767e-05
12.3499	67	6.6528e-05
12.3506	133	0.00013206
12.3513	133	0.00013206
12.3519	133	0.00013206
12.3526	233	0.00023136
12.3532	167	0.00016582
12.3539	233	0.00023136
12.3546	133	0.00013206
12.3553	233	0.00023136
12.3559	100	9.9295e-05
12.3566	300	0.00029789
12.3572	167	0.00016582
12.3579	100	9.9295e-05
12.3586	233	0.00023136
12.3592	67	6.6528e-05
12.3599	67	6.6528e-05
12.3607	167	0.00016582
12.3613	100	9.9295e-05
12.362	0	0
12.3626	33	3.2767e-05
12.3633	133	0.00013206
12.364	133	0.00013206
12.3647	33	3.2767e-05
12.3653	67	6.6528e-05
12.366	0	0
12.3667	67	6.6528e-05
12.3673	33	3.2767e-05
12.368	33	3.2767e-05
12.3687	100	9.9295e-05
12.3693	0	0
12.37	133	0.00013206
12.3707	200	0.00019859
12.3713	67	6.6528e-05
12.372	167	0.00016582
12.3728	200	0.00019859
12.3736	133	0.00013206
12.3745	400	0.00039718
12.3753	267	0.00026512
12.376	133	0.00013206
12.3766	100	9.9295e-05
12.3774	67	6.6528e-05
12.378	100	9.9295e-05
12.3787	0	0
12.3793	33	3.2767e-05
12.38	133	0.00013206
12.3806	33	3.2767e-05
12.3813	67	6.6528e-05
12.3819	267	0.00026512
12.3826	167	0.00016582
12.3833	200	0.00019859
12.3839	200	0.00019859
12.3846	67	6.6528e-05
12.3853	200	0.00019859
12.386	100	9.9295e-05
12.3866	200	0.00019859
12.3873	167	0.00016582
12.3879	0	0
12.3886	167	0.00016582
12.3893	133	0.00013206
12.39	0	0
12.3906	0	0
12.3913	100	9.9295e-05
12.392	0	0
12.3926	67	6.6528e-05
12.3933	33	3.2767e-05
12.3939	33	3.2767e-05
12.3946	33	3.2767e-05
12.3953	0	0
12.3959	67	6.6528e-05
12.3966	0	0
12.3973	33	3.2767e-05
12.3979	0	0
12.3986	0	0
12.3993	100	9.9295e-05
12.3999	0	0
12.4006	33	3.2767e-05
12.4012	100	9.9295e-05
12.4019	33	3.2767e-05
12.4025	0	0
12.4032	0	0
12.4039	0	0
12.4045	67	6.6528e-05
12.4052	67	6.6528e-05
12.4059	0	0
12.4065	100	9.9295e-05
12.4072	67	6.6528e-05
12.4078	200	0.00019859
12.4085	0	0
12.4092	67	6.6528e-05
12.4098	200	0.00019859
12.4105	67	6.6528e-05
12.4112	267	0.00026512
12.4118	33	3.2767e-05
12.4125	133	0.00013206
12.4132	33	3.2767e-05
12.4138	67	6.6528e-05
12.4145	33	3.2767e-05
12.4152	67	6.6528e-05
12.4158	233	0.00023136
12.4165	233	0.00023136
12.4172	67	6.6528e-05
12.4178	67	6.6528e-05
12.4185	100	9.9295e-05
12.4192	0	0
12.4198	33	3.2767e-05
12.4205	133	0.00013206
12.4211	167	0.00016582
12.4218	67	6.6528e-05
12.4225	33	3.2767e-05
12.4232	167	0.00016582
12.4239	100	9.9295e-05
12.4245	33	3.2767e-05
12.4253	33	3.2767e-05
12.426	33	3.2767e-05
12.4266	33	3.2767e-05
12.4273	133	0.00013206
12.428	67	6.6528e-05
12.4286	67	6.6528e-05
12.4293	0	0
12.4299	0	0
12.4306	67	6.6528e-05
12.4313	0	0
12.4319	67	6.6528e-05
12.4326	0	0
12.4332	33	3.2767e-05
12.4339	67	6.6528e-05
12.4346	33	3.2767e-05
12.4352	0	0
12.4359	67	6.6528e-05
12.4365	33	3.2767e-05
12.4372	67	6.6528e-05
12.4379	0	0
12.4385	100	9.9295e-05
12.4392	0	0
12.4399	33	3.2767e-05
12.4406	0	0
12.4412	67	6.6528e-05
12.442	33	3.2767e-05
12.4426	100	9.9295e-05
12.4432	67	6.6528e-05
12.4439	67	6.6528e-05
12.4446	0	0
12.4452	0	0
12.4459	0	0
12.4466	0	0
12.4472	0	0
12.4479	33	3.2767e-05
12.4486	0	0
12.4492	67	6.6528e-05
12.4499	0	0
12.4505	0	0
12.4512	0	0
12.4519	100	9.9295e-05
12.4525	0	0
12.4532	0	0
12.4539	33	3.2767e-05
12.4545	167	0.00016582
12.4552	67	6.6528e-05
12.4559	100	9.9295e-05
12.4565	167	0.00016582
12.4572	0	0
12.4579	67	6.6528e-05
12.4585	0	0
12.4592	67	6.6528e-05
12.4598	0	0
12.4605	0	0
12.4612	0	0
12.4618	0	0
12.4625	33	3.2767e-05
12.4632	100	9.9295e-05
12.4638	0	0
12.4645	0	0
12.4651	0	0
12.4658	0	0
12.4665	33	3.2767e-05
12.4671	0	0
12.4678	67	6.6528e-05
12.4685	0	0
12.4691	0	0
12.4698	0	0
12.4704	0	0
12.4711	0	0
12.4718	0	0
12.4724	0	0
12.4733	0	0
12.474	0	0
12.4747	67	6.6528e-05
12.4753	0	0
12.476	100	9.9295e-05
12.4767	0	0
12.4773	0	0
12.478	0	0
12.4787	0	0
12.4793	0	0
12.48	0	0
12.4807	0	0
12.4813	0	0
12.482	167	0.00016582
12.4827	0	0
12.4833	0	0
12.484	0	0
12.4847	0	0
12.4853	0	0
12.486	0	0
12.4867	33	3.2767e-05
12.4873	0	0
12.488	0	0
12.4886	67	6.6528e-05
12.4893	0	0
12.49	33	3.2767e-05
12.4906	0	0
12.4913	0	0
12.4919	67	6.6528e-05
12.4926	67	6.6528e-05
12.4933	0	0
12.4939	67	6.6528e-05
12.4946	33	3.2767e-05
12.4953	0	0
12.496	0	0
12.4966	67	6.6528e-05
12.4973	133	0.00013206
12.498	0	0
12.4986	0	0
12.4993	0	0
12.5	0	0
12.5006	0	0
12.5013	100	9.9295e-05
12.502	0	0
12.5026	33	3.2767e-05
12.5033	0	0
12.504	0	0
12.5046	0	0
12.5053	133	0.00013206
12.506	67	6.6528e-05
12.5066	133	0.00013206
12.5073	0	0
12.508	0	0
12.5086	67	6.6528e-05
12.5093	0	0
12.5099	0	0
12.5107	0	0
12.5113	0	0
12.512	0	0
12.5127	0	0
12.5133	0	0
12.514	0	0
12.5147	0	0
12.5153	0	0
12.516	0	0
12.5167	0	0
12.5173	0	0
12.518	0	0
12.5187	0	0
12.5193	0	0
12.52	0	0
12.5207	0	0
12.5213	0	0
12.522	0	0
12.5229	0	0
12.5236	0	0
12.5243	0	0
12.5249	0	0
12.5256	0	0
12.5263	0	0
12.527	0	0
12.5277	0	0
12.5283	0	0
12.529	0	0
12.5296	0	0
12.5303	0	0
12.531	0	0
12.5316	0	0
12.5323	0	0
12.533	0	0
12.5336	0	0
12.5339	0	0
12.5341	0	0
12.5343	0	0
12.5345	0	0
12.5347	0	0
12.5349	0	0
12.5351	0	0
12.5353	0	0
12.5355	0	0
12.5358	0	0
12.536	0	0
12.5362	0	0
12.5364	0	0
12.5366	0	0
12.5368	0	0
12.5371	0	0
12.5373	0	0
12.5375	0	0
12.5377	0	0
12.5379	0	0
12.5381	0	0
12.5383	0	0
12.5385	0	0
12.5388	0	0
12.539	0	0
12.5392	0	0
12.5395	0	0
12.5397	0	0
12.5399	0	0
12.5401	0	0
12.5404	0	0
12.5405	0	0
12.5408	0	0
12.541	0	0
12.5412	0	0
12.5414	0	0
12.5416	0	0
12.5418	333	0.00033065
12.542	0	0
12.5422	0	0
12.5424	0	0
12.5427	0	0
12.5429	0	0
12.5431	0	0
12.5433	0	0
12.5435	0	0
12.5437	0	0
12.5439	0	0
12.5441	0	0
12.5444	0	0
12.5446	0	0
12.5448	0	0
12.545	0	0
12.5452	0	0
12.5454	0	0
12.5456	0	0
12.5458	0	0
12.5461	0	0
12.5463	0	0
12.5465	0	0
12.5467	0	0
12.5469	0	0
12.5471	0	0
12.5473	0	0
12.5476	0	0
12.5478	0	0
12.548	667	0.0006623
12.5482	0	0
12.5485	0	0
12.5487	0	0
12.5489	0	0
12.5491	667	0.0006623
12.5493	0	0
12.5496	0	0
12.5498	0	0
12.55	0	0
12.5502	0	0
12.5504	0	0
12.5506	0	0
12.5508	0	0
12.551	0	0
12.5512	0	0
12.5514	0	0
12.5516	0	0
12.5519	667	0.0006623
12.5521	0	0
12.5523	0	0
12.5525	0	0
12.5527	0	0
12.5529	0	0
12.5531	0	0
12.5533	0	0
12.5536	0	0
12.5537	0	0
12.554	0	0
12.5542	0	0
12.5544	0	0
12.5546	0	0
12.5548	0	0
12.555	0	0
12.5552	0	0
12.5555	0	0
12.5557	0	0
12.5559	0	0
12.5561	0	0
12.5563	0	0
12.5565	0	0
12.5567	0	0
12.5569	0	0
12.5572	0	0
12.5573	0	0
12.5576	0	0
12.5578	1333	0.0013236
12.558	0	0
12.5582	0	0
12.5584	0	0
12.5586	0	0
12.5588	0	0
12.559	0	0
12.5592	0	0
12.5595	0	0
12.5597	0	0
12.5599	0	0
12.5601	0	0
12.5603	0	0
12.5605	0	0
12.5607	0	0
12.5609	0	0
12.5612	0	0
12.5614	0	0
12.5616	0	0
12.5618	0	0
12.562	0	0
12.5622	0	0
12.5624	0	0
12.5626	0	0
12.5628	0	0
12.5631	0	0
12.5633	0	0
12.5635	0	0
12.5637	0	0
12.5639	0	0
12.5641	0	0
12.5643	0	0
12.5646	0	0
12.5648	0	0
12.565	0	0
12.5652	0	0
12.5655	0	0
12.5657	0	0
12.5659	0	0
12.5661	0	0
12.5664	0	0
12.5666	0	0
12.5668	0	0
12.567	0	0
12.5672	0	0
12.5674	0	0
12.5676	0	0
12.5678	0	0
12.5681	0	0
12.5682	0	0
12.5685	0	0
12.5687	0	0
12.5689	0	0
12.5691	0	0
12.5693	0	0
12.5696	0	0
12.5698	0	0
12.57	0	0
12.5702	0	0
12.5704	0	0
12.5706	0	0
12.5708	0	0
12.5711	0	0
12.5713	0	0
12.5715	0	0
12.5717	0	0
12.5719	0	0
12.5721	0	0
12.5723	0	0
12.5725	0	0
12.5729	0	0
12.5731	0	0
12.5733	0	0
12.5735	0	0
12.5737	0	0
12.5739	0	0
12.5741	0	0
12.5743	0	0
12.5746	0	0
12.5748	0	0
12.575	0	0
12.5752	0	0
12.5754	0	0
12.5756	0	0
12.5758	0	0
12.576	0	0
12.5762	0	0
12.5764	0	0
12.5766	0	0
12.5769	0	0
12.5771	0	0
12.5773	0	0
12.5775	0	0
12.5777	0	0
12.5779	0	0
12.5781	0	0
12.5784	0	0
12.5786	0	0
12.5788	0	0
12.579	0	0
12.5792	0	0
12.5795	0	0
12.5797	0	0
12.5799	0	0
12.5801	0	0
12.5803	0	0
12.5805	0	0
12.5807	0	0
12.5809	0	0
12.5811	667	0.0006623
12.5813	0	0
12.5816	0	0
12.5818	0	0
12.582	0	0
12.5822	0	0
12.5824	0	0
12.5826	0	0
12.5828	0	0
12.583	0	0
12.5832	0	0
12.5835	0	0
12.5837	0	0
12.5839	0	0
12.5841	0	0
12.5843	0	0
12.5845	0	0
12.5847	0	0
12.5849	0	0
12.5852	0	0
12.5854	0	0
12.5856	0	0
12.5858	0	0
12.586	0	0
12.5862	0	0
12.5864	0	0
12.5866	0	0
12.5868	0	0
12.5871	0	0
12.5872	0	0
12.5875	0	0
12.5877	0	0
12.5879	0	0
12.5881	0	0
12.5883	333	0.00033065
12.5885	0	0
12.5887	0	0
12.5889	0	0
12.5891	0	0
12.5894	0	0
12.5896	0	0
12.5898	0	0
12.5901	0	0
12.5903	0	0
12.5905	0	0
12.5907	0	0
12.5909	0	0
12.5911	0	0
12.5914	0	0
12.5916	0	0
12.5918	0	0
12.592	0	0
12.5922	0	0
12.5924	0	0
12.5926	0	0
12.5928	0	0
12.5931	0	0
12.5932	0	0
12.5935	0	0
12.5937	0	0
12.5939	0	0
12.5941	0	0
12.5943	0	0
12.5945	0	0
12.5947	0	0
12.5949	0	0
12.5951	0	0
12.5954	0	0
12.5956	0	0
12.5958	0	0
12.596	0	0
12.5962	0	0
12.5964	0	0
12.5966	0	0
12.5968	667	0.0006623
12.597	0	0
12.5973	0	0
12.5974	0	0
12.5977	0	0
12.5979	0	0
12.5981	0	0
12.5983	0	0
12.5985	0	0
12.5987	0	0
12.5989	0	0
12.5991	667	0.0006623
12.5993	0	0
12.5996	0	0
12.5998	0	0
12.6	0	0
12.6002	0	0
12.6004	0	0
[truncated: 6,522 more rows]
