# Supplementary material for: Analysis of Floral Color Differences between Different Ecological Conditions of Clematis tangutica (Maxim.) Korsh
Source: Molecules. 2023 Jan 3;28(1):462. doi: 10.3390/molecules28010462 (PMC9824731; doi:10.3390/molecules28010462)
Supplement: Supplementary file 1 [file molecules-28-00462-s001.zip › Table S2/75Peak list-P.xlsx]

## Sheet: Sheet1
Time（min)	Area(counts)	%Area	Height(cps)	%Height	Width(min)	Baseline Type
0.0044727	2817.55	8.312e-05	2761.34	0.00053232	0.0239	Valley
0.0257	2830.66	8.3507e-05	2899.23	0.0005589	0.0253	Valley
0.0836	6656.24	0.00019636	3105.14	0.0005986	0.0846	Valley
0.1354	166.039	4.8983e-06	1304.49	0.00025147	0.0027167	Valley
0.1373	100.278	2.9583e-06	1037.29	0.00019996	0.00275	Base to Base
0.148	3034.87	8.9531e-05	2420.72	0.00046666	0.0474	Base to Base
0.1874	32.1238	9.4768e-07	757.855	0.0001461	0.0013667	Base to Base
0.1941	341.512	1.0075e-05	1129.57	0.00021775	0.0109	Base to Base
0.1994	9.3865	2.7691e-07	220.772	4.256e-05	0.00135	Base to Base
0.2015	51.1499	1.509e-06	650.255	0.00012535	0.0023167	Base to Base
0.2032	38.7571	1.1434e-06	933.611	0.00017998	0.0013833	Base to Base
0.2054	60.1972	1.7759e-06	728.232	0.00014039	0.00285	Base to Base
0.2081	58.0548	1.7127e-06	933.087	0.00017988	0.0040667	Base to Base
0.2116	144.007	4.2483e-06	1231.82	0.00023747	0.0040833	Base to Base
0.2196	230.896	6.8116e-06	1425.52	0.00027481	0.00555	Base to Base
0.2223	58.9591	1.7393e-06	863.95	0.00016655	0.0027167	Base to Base
0.2268	28.4666	8.3979e-07	391.061	7.5387e-05	0.0020333	Base to Base
0.2294	16.6501	4.9119e-07	394.806	7.6109e-05	0.0013833	Base to Base
0.2316	333.329	9.8334e-06	972.238	0.00018742	0.0086833	Base to Base
0.2479	77180	0.0022769	128000	0.0247	0.0126	Base to Base
0.2563	1502.02	4.4311e-05	5785.75	0.0011154	0.00785	Base to Base
0.272	12996	0.0003834	45560	0.0087828	0.0148	Base to Base
0.2783	2899.23	8.553e-05	13502	0.0026028	0.00915	Base to Base
0.2883	1258.79	3.7135e-05	6207.59	0.0011967	0.0064166	Base to Base
0.3577	604270	0.0178	132100	0.0255	0.0999	Valley
0.4246	2710400	0.08	1203100	0.2319	0.1015	Valley
0.63	45356000	1.338	6945500	1.3389	0.236	Valley
0.8235	335120000	9.8864	36605000	7.0565	0.3739	Valley
1.163	200320000	5.9096	45948000	8.8577	0.3854	Valley
1.6188	9903900	0.2922	1949800	0.3759	0.2972	Valley
1.92	21846000	0.6445	4568000	0.8806	0.2508	Valley
2.1069	52551000	1.5503	10298000	1.9851	0.2535	Valley
2.4172	163560000	4.8252	29668000	5.7193	0.4197	Valley
2.8031	270540000	7.981	38196000	7.3633	0.3538	Valley
3.1106	6626900	0.1955	2441300	0.4706	0.1228	Base to Base
3.2858	25414000	0.7497	4737900	0.9134	0.1774	Base to Base
3.4735	36419000	1.0744	3568300	0.6879	0.3872	Valley
3.8069	128520000	3.7915	30836000	5.9445	0.1325	Valley
3.9665	977600000	28.84	99667000	19.2134	0.6651	Valley
4.6084	22809000	0.6729	6552400	1.2632	0.1643	Base to Base
4.7407	407480	0.012	255240	0.0492	0.0573	Base to Base
4.7951	62149	0.0018334	40018	0.0077145	0.0622	Base to Base
4.8909	26054000	0.7686	8150000	1.5711	0.1211	Valley
5.0081	34037000	1.0041	6738900	1.2991	0.219	Valley
5.2358	74405000	2.195	8909600	1.7176	0.3334	Valley
5.558	1549900	0.0457	347980	0.0671	0.1158	Valley
5.6866	4877400	0.1439	1393900	0.2687	0.122	Valley
5.8076	4998400	0.1475	812200	0.1566	0.423	Valley
6.1982	42760	0.0012614	15673	0.0030214	0.0671	Base to Base
6.2651	19784	0.00058365	11286	0.0021757	0.0548	Base to Base
6.3096	27178	0.00080177	26469	0.0051026	0.0274	Base to Base
6.3371	10187	0.00030054	10782	0.0020786	0.0262	Base to Base
6.5943	2317500	0.0684	222940	0.043	0.513	Base to Base
6.9281	215690	0.006363	83313	0.0161	0.1048	Base to Base
7.0174	229700	0.0067764	54449	0.0105	0.1999	Base to Base
7.2044	3279.76	9.6755e-05	3487.3	0.00067227	0.0294	Base to Base
7.2818	756860	0.0223	216520	0.0417	0.1134	Base to Base
7.3699	99329	0.0029303	48176	0.0092872	0.0622	Base to Base
7.4985	19217000	0.5669	5655500	1.0902	0.1624	Valley
7.639	149460000	4.4092	29928000	5.7693	0.1782	Valley
7.803	114790000	3.3865	26832000	5.1726	0.2183	Valley
7.9931	4814900	0.142	1257900	0.2425	0.1237	Valley
8.228	109410000	3.2276	14341000	2.7647	0.2427	Valley
8.3608	85614000	2.5257	15928000	3.0705	0.2986	Valley
8.7538	143000000	4.2186	17235000	3.3226	0.2059	Valley
8.8633	101680000	2.9997	20974000	4.0434	0.1264	Valley
9.0585	81656000	2.4089	9564500	1.8438	0.6447	Valley
9.682	44357000	1.3086	11540000	2.2246	0.213	Valley
9.8775	29578000	0.8726	4965500	0.9572	0.1891	Valley
10.0355	14581000	0.4301	4078600	0.7863	0.1806	Valley
10.389	11189000	0.3301	1061900	0.2047	0.2839	Valley
10.5127	11112000	0.3278	2110000	0.4068	0.1791	Valley
10.6824	9220100	0.272	1308700	0.2523	0.2351	Valley
10.8794	2584.47	7.6244e-05	1000.24	0.00019282	0.037	Base to Base
11.172	1703900	0.0503	350810	0.0676	0.3237	Valley
11.4547	5466500	0.1613	278550	0.0537	0.3922	Valley
11.6453	2490900	0.0735	220540	0.0425	0.2043	Valley
11.847	290.434	8.568e-06	532.296	0.00010261	0.0165	Base to Base
11.8928	2749.69	8.1118e-05	1255.87	0.0002421	0.0649	Base to Base
11.9399	170.984	5.0442e-06	482.85	9.3082e-05	0.0118	Base to Base
11.9572	465.3	1.3727e-05	878.246	0.0001693	0.0236	Base to Base
11.9765	444.54	1.3114e-05	689.503	0.00013292	0.0237	Base to Base
12.1157	30359	0.00089562	7947.16	0.001532	0.1753	Valley
12.1982	229140	0.0067597	96641	0.0186	0.0795	Valley
12.2491	37.0026	1.0916e-06	444.832	8.5753e-05	0.0036997	Base to Base
12.2589	6.6763	1.9696e-07	140.519	2.7089e-05	0.0013326	Base to Base
12.2598	12.0066	3.542e-07	167.035	3.22e-05	0.0019999	Base to Base
12.262	27.919	8.2363e-07	696.325	0.00013423	0.0013336	Base to Base
12.2639	35.7327	1.0541e-06	536.918	0.0001035	0.0026672	Base to Base
12.2659	8.6353	2.5475e-07	213.107	4.1082e-05	0.0013326	Base to Base
12.2685	10.6602	3.1449e-07	262.295	5.0564e-05	0.0013336	Base to Base
12.2766	12.8857	3.8014e-07	277.165	5.3431e-05	0.0014832	Base to Base
12.2778	6.5787	1.9408e-07	164.921	3.1793e-05	0.0013163	Base to Base
12.28	38.8249	1.1454e-06	347.68	6.7024e-05	0.0033335	Base to Base
12.2833	26.6857	7.8725e-07	483.765	9.3258e-05	0.0019836	Base to Base
12.2852	38.3991	1.1328e-06	743.62	0.00014335	0.0026835	Base to Base
12.2887	37.3409	1.1016e-06	364.029	7.0176e-05	0.0026662	Base to Base
12.2908	17.0991	5.0444e-07	241.5	4.6555e-05	0.0019663	Base to Base
12.2926	22.8695	6.7467e-07	375.164	7.2323e-05	0.0020172	Base to Base
12.2949	18.684	5.5119e-07	260.218	5.0164e-05	0.0019999	Base to Base
12.3031	10.5214	3.1039e-07	211.671	4.0805e-05	0.0019836	Base to Base
12.3051	18.7704	5.5374e-07	266.297	5.1336e-05	0.0026835	Base to Base
12.3073	15.9619	4.7089e-07	245.582	4.7342e-05	0.0019836	Base to Base
12.3134	30.0538	8.8661e-07	438.582	8.4548e-05	0.0019663	Base to Base
12.3274	14.2339	4.1991e-07	239.49	4.6168e-05	0.0020833	Base to Base
12.33	24.0818	7.1043e-07	266.703	5.1414e-05	0.0026835	Base to Base
12.3381	6.5566	1.9343e-07	164.396	3.1692e-05	0.0013163	Base to Base
12.3391	6.7764	1.9991e-07	152.507	2.94e-05	0.0013509	Base to Base
12.3415	7.2871	2.1498e-07	174.799	3.3697e-05	0.0013163	Base to Base
12.3425	9.8514	2.9062e-07	242.337	4.6717e-05	0.0013163	Base to Base
12.344	16.454	4.8541e-07	414.884	7.998e-05	0.0013173	Base to Base
12.346	20.1667	5.9493e-07	269.627	5.1978e-05	0.0026662	Base to Base
12.3567	10.6475	3.1411e-07	201.685	3.888e-05	0.0019836	Base to Base
12.3746	23.919	7.0563e-07	290.432	5.5988e-05	0.0037669	Base to Base
12.5418	4.3292	1.2771e-07	333	6.4194e-05	0.00043335	Base to Base
12.548	8.997	2.6542e-07	667	0.00012858	0.00044963	Base to Base
12.5491	8.6713	2.5581e-07	667	0.00012858	0.00043335	Base to Base
12.5519	8.3456	2.462e-07	667	0.00012858	0.00041707	Base to Base
12.5578	16.6788	4.9204e-07	1333	0.00025697	0.00041707	Base to Base
12.5811	8.3253	2.456e-07	667	0.00012858	0.00041606	Base to Base
12.5883	4.1564	1.2262e-07	333	6.4194e-05	0.00041606	Base to Base
12.5968	8.3456	2.462e-07	667	0.00012858	0.00041707	Base to Base
12.5991	8.3456	2.462e-07	667	0.00012858	0.00041707	Base to Base
12.619	4.1564	1.2262e-07	333	6.4194e-05	0.00041606	Base to Base
12.653	4.3292	1.2771e-07	333	6.4194e-05	0.00043335	Base to Base
12.6557	8.3456	2.462e-07	667	0.00012858	0.00041707	Base to Base
12.6764	4.6645	1.3761e-07	333	6.4194e-05	0.00046692	Base to Base
12.6769	4.3292	1.2771e-07	333	6.4194e-05	0.00043335	Base to Base
12.6826	12.5122	3.6912e-07	1000	0.00019278	0.00041707	Base to Base
12.6853	4.1564	1.2262e-07	333	6.4194e-05	0.00041606	Base to Base
12.6941	8.3456	2.462e-07	667	0.00012858	0.00041707	Base to Base
12.6948	8.3128	2.4523e-07	374.625	7.2219e-05	0.00063273	Base to Base
12.6953	4.1666	1.2292e-07	333	6.4194e-05	0.00041707	Base to Base
12.6998	4.1564	1.2262e-07	333	6.4194e-05	0.00041606	Base to Base
12.7117	8.3253	2.456e-07	667	0.00012858	0.00041606	Base to Base
12.7339	4.4918	1.3251e-07	333	6.4194e-05	0.00044963	Base to Base
12.7363	8.6713	2.5581e-07	667	0.00012858	0.00043335	Base to Base
12.7442	8.997	2.6542e-07	667	0.00012858	0.00044963	Base to Base
12.7478	4.3292	1.2771e-07	333	6.4194e-05	0.00043335	Base to Base
12.7522	8.3253	2.456e-07	667	0.00012858	0.00041606	Base to Base
12.7532	8.3253	2.456e-07	667	0.00012858	0.00041606	Base to Base
12.7599	4.6544	1.3731e-07	333	6.4194e-05	0.0004659	Base to Base
12.7621	4.1666	1.2292e-07	333	6.4194e-05	0.00041707	Base to Base
12.7654	4.1666	1.2292e-07	333	6.4194e-05	0.00041707	Base to Base
12.769	4.1666	1.2292e-07	333	6.4194e-05	0.00041707	Base to Base
12.772	13.0005	3.8352e-07	1000	0.00019278	0.00043335	Base to Base
12.7757	18.0054	5.3117e-07	1000	0.00019278	0.00060018	Base to Base
12.7807	12.4817	3.6822e-07	680.847	0.00013125	0.00063273	Base to Base
12.7886	8.6713	2.5581e-07	667	0.00012858	0.00043335	Base to Base
12.7915	8.3456	2.462e-07	667	0.00012858	0.00041707	Base to Base
12.7955	8.6713	2.5581e-07	667	0.00012858	0.00043335	Base to Base
12.7961	4.1666	1.2292e-07	333	6.4194e-05	0.00041707	Base to Base
12.8043	8.3456	2.462e-07	667	0.00012858	0.00041707	Base to Base
12.8151	8.3456	2.462e-07	667	0.00012858	0.00041707	Base to Base
12.83	4.3292	1.2771e-07	333	6.4194e-05	0.00043335	Base to Base
12.8309	8.3331	2.4583e-07	374.625	7.2219e-05	0.00063375	Base to Base
12.836	4.6544	1.3731e-07	333	6.4194e-05	0.0004659	Base to Base
12.8515	8.3456	2.462e-07	667	0.00012858	0.00041707	Base to Base
12.8538	4.1666	1.2292e-07	333	6.4194e-05	0.00041707	Base to Base
12.8572	4.1564	1.2262e-07	333	6.4194e-05	0.00041606	Base to Base
12.8589	8.997	2.6542e-07	667	0.00012858	0.00044963	Base to Base
12.8754	4.8271	1.424e-07	333	6.4194e-05	0.00048319	Base to Base
12.8782	13.3465	3.9373e-07	680.847	0.00013125	0.00066732	Base to Base
12.8862	4.3292	1.2771e-07	333	6.4194e-05	0.00043335	Base to Base
12.899	8.3253	2.456e-07	667	0.00012858	0.00041606	Base to Base
12.9037	8.3456	2.462e-07	667	0.00012858	0.00041707	Base to Base
12.9187	4.1564	1.2262e-07	333	6.4194e-05	0.00041606	Base to Base
12.9262	8.997	2.6542e-07	667	0.00012858	0.00044963	Base to Base
12.9466	13.0005	3.8352e-07	1000	0.00019278	0.00043335	Base to Base
12.9556	5.8332	1.7208e-07	333	6.4194e-05	0.0005839	Base to Base
12.9605	4.1666	1.2292e-07	333	6.4194e-05	0.00041707	Base to Base
12.9614	4.1564	1.2262e-07	333	6.4194e-05	0.00041606	Base to Base
12.9862	8.3456	2.462e-07	667	0.00012858	0.00041707	Base to Base
12.988	4.1666	1.2292e-07	333	6.4194e-05	0.00041707	Base to Base
13.002	16.6788	4.9204e-07	1333	0.00025697	0.00041707	Base to Base
13.0051	8.6713	2.5581e-07	667	0.00012858	0.00043335	Base to Base
13.0345	4.3292	1.2771e-07	333	6.4194e-05	0.00043335	Base to Base
13.0352	8.3253	2.456e-07	667	0.00012858	0.00041606	Base to Base
13.0405	8.6713	2.5581e-07	667	0.00012858	0.00043335	Base to Base
13.0531	8.3456	2.462e-07	667	0.00012858	0.00041707	Base to Base
13.0547	12.4817	3.6822e-07	1000	0.00019278	0.00041606	Base to Base
13.0652	8.3253	2.456e-07	667	0.00012858	0.00041606	Base to Base
13.0758	4.1564	1.2262e-07	333	6.4194e-05	0.00041606	Base to Base
13.0878	8.3456	2.462e-07	667	0.00012858	0.00041707	Base to Base
13.1171	16.6788	4.9204e-07	1333	0.00025697	0.00041707	Base to Base
13.126	5.4877	1.6189e-07	333	6.4194e-05	0.00054932	Base to Base
13.1302	8.3456	2.462e-07	667	0.00012858	0.00041707	Base to Base
13.1321	9.9944	2.9484e-07	667	0.00012858	0.00049947	Base to Base
13.1334	8.3456	2.462e-07	667	0.00012858	0.00041707	Base to Base
13.1374	4.1666	1.2292e-07	333	6.4194e-05	0.00041707	Base to Base
13.1641	4.3292	1.2771e-07	333	6.4194e-05	0.00043335	Base to Base
13.17	4.1666	1.2292e-07	333	6.4194e-05	0.00041707	Base to Base
13.1736	9.0174	2.6602e-07	667	0.00012858	0.00045064	Base to Base
13.1784	12.4817	3.6822e-07	1000	0.00019278	0.00041606	Base to Base
13.1841	4.1666	1.2292e-07	333	6.4194e-05	0.00041707	Base to Base
13.2008	8.3456	2.462e-07	667	0.00012858	0.00041707	Base to Base
13.2027	4.1666	1.2292e-07	333	6.4194e-05	0.00041707	Base to Base
13.2106	8.3253	2.456e-07	667	0.00012858	0.00041606	Base to Base
13.2129	8.3456	2.462e-07	667	0.00012858	0.00041707	Base to Base
13.2186	4.1666	1.2292e-07	333	6.4194e-05	0.00041707	Base to Base
13.2208	9.0174	2.6602e-07	667	0.00012858	0.00045064	Base to Base
13.2212	4.1564	1.2262e-07	333	6.4194e-05	0.00041606	Base to Base
13.232	4.1666	1.2292e-07	333	6.4194e-05	0.00041707	Base to Base
13.2369	8.6713	2.5581e-07	667	0.00012858	0.00043335	Base to Base
13.243	4.3292	1.2771e-07	333	6.4194e-05	0.00043335	Base to Base
13.2449	8.3253	2.456e-07	667	0.00012858	0.00041606	Base to Base
13.2485	8.3456	2.462e-07	667	0.00012858	0.00041707	Base to Base
13.2497	4.1666	1.2292e-07	333	6.4194e-05	0.00041707	Base to Base
13.2529	4.3292	1.2771e-07	333	6.4194e-05	0.00043335	Base to Base
13.2566	8.3456	2.462e-07	667	0.00012858	0.00041707	Base to Base
13.2607	8.3253	2.456e-07	667	0.00012858	0.00041606	Base to Base
13.2629	4.1666	1.2292e-07	333	6.4194e-05	0.00041707	Base to Base
13.2646	4.1666	1.2292e-07	333	6.4194e-05	0.00041707	Base to Base
13.2686	12.5122	3.6912e-07	1000	0.00019278	0.00041707	Base to Base
13.2761	4.1666	1.2292e-07	333	6.4194e-05	0.00041707	Base to Base
13.282	8.6713	2.5581e-07	667	0.00012858	0.00043335	Base to Base
13.2921	12.4817	3.6822e-07	1000	0.00019278	0.00041606	Base to Base
13.3018	4.4918	1.3251e-07	333	6.4194e-05	0.00044963	Base to Base
13.3048	4.1564	1.2262e-07	333	6.4194e-05	0.00041606	Base to Base
13.3056	4.1666	1.2292e-07	333	6.4194e-05	0.00041707	Base to Base
13.3109	4.1666	1.2292e-07	333	6.4194e-05	0.00041707	Base to Base
13.3184	8.3253	2.456e-07	667	0.00012858	0.00041606	Base to Base
13.3263	13.9771	4.1233e-07	1000	0.00019278	0.0004659	Base to Base
13.3284	4.1564	1.2262e-07	333	6.4194e-05	0.00041606	Base to Base
13.339	8.3456	2.462e-07	667	0.00012858	0.00041707	Base to Base
13.3399	12.5122	3.6912e-07	1000	0.00019278	0.00041707	Base to Base
13.3705	8.3456	2.462e-07	667	0.00012858	0.00041707	Base to Base
13.3744	11.3379	3.3448e-07	667	0.00012858	0.00056661	Base to Base
13.3761	4.6645	1.3761e-07	333	6.4194e-05	0.00046692	Base to Base
13.3806	21.9975	6.4894e-07	1041.72	0.00020082	0.0006663	Base to Base
13.3816	12.5122	3.6912e-07	1000	0.00019278	0.00041707	Base to Base
13.4015	12.5122	3.6912e-07	1000	0.00019278	0.00041707	Base to Base
13.4177	4.3292	1.2771e-07	333	6.4194e-05	0.00043335	Base to Base
13.422	8.3456	2.462e-07	667	0.00012858	0.00041707	Base to Base
13.4234	5.9856	1.7658e-07	333	6.4194e-05	0.00059916	Base to Base
13.428	8.997	2.6542e-07	667	0.00012858	0.00044963	Base to Base
13.4379	8.6713	2.5581e-07	667	0.00012858	0.00043335	Base to Base
13.4449	4.3292	1.2771e-07	333	6.4194e-05	0.00043335	Base to Base
13.4493	4.4918	1.3251e-07	333	6.4194e-05	0.00044963	Base to Base
13.4558	12.5122	3.6912e-07	1000	0.00019278	0.00041707	Base to Base
13.4663	4.1564	1.2262e-07	333	6.4194e-05	0.00041606	Base to Base
13.4687	4.1564	1.2262e-07	333	6.4194e-05	0.00041606	Base to Base
13.4826	8.3253	2.456e-07	667	0.00012858	0.00041606	Base to Base
13.4971	4.1666	1.2292e-07	333	6.4194e-05	0.00041707	Base to Base
13.5013	4.1564	1.2262e-07	333	6.4194e-05	0.00041606	Base to Base
13.5046	12.5122	3.6912e-07	1000	0.00019278	0.00041707	Base to Base
13.5135	8.3456	2.462e-07	667	0.00012858	0.00041707	Base to Base
13.5154	4.1666	1.2292e-07	333	6.4194e-05	0.00041707	Base to Base
13.5177	6.1584	1.8168e-07	333	6.4194e-05	0.00061646	Base to Base
13.5326	4.1564	1.2262e-07	333	6.4194e-05	0.00041606	Base to Base
13.5408	8.3456	2.462e-07	667	0.00012858	0.00041707	Base to Base
13.5416	8.6713	2.5581e-07	667	0.00012858	0.00043335	Base to Base
13.5512	4.1666	1.2292e-07	333	6.4194e-05	0.00041707	Base to Base
13.5656	8.997	2.6542e-07	667	0.00012858	0.00044963	Base to Base
13.5751	4.4918	1.3251e-07	333	6.4194e-05	0.00044963	Base to Base
13.5818	4.3292	1.2771e-07	333	6.4194e-05	0.00043335	Base to Base
13.5833	14.4958	4.2764e-07	1000	0.00019278	0.00048319	Base to Base
13.584	4.1666	1.2292e-07	333	6.4194e-05	0.00041707	Base to Base
13.5865	4.1666	1.2292e-07	333	6.4194e-05	0.00041707	Base to Base
13.5968	4.1666	1.2292e-07	333	6.4194e-05	0.00041707	Base to Base
13.6064	8.3456	2.462e-07	667	0.00012858	0.00041707	Base to Base
13.6216	8.3253	2.456e-07	667	0.00012858	0.00041606	Base to Base
13.6254	4.3292	1.2771e-07	333	6.4194e-05	0.00043335	Base to Base
13.6332	20.807	6.1382e-07	1041.72	0.00020082	0.00063273	Base to Base
13.6409	8.3456	2.462e-07	667	0.00012858	0.00041707	Base to Base
13.6824	8.997	2.6542e-07	667	0.00012858	0.00044963	Base to Base
13.6843	8.3456	2.462e-07	667	0.00012858	0.00041707	Base to Base
13.7117	8.3456	2.462e-07	667	0.00012858	0.00041707	Base to Base
13.7158	13.4888	3.9793e-07	1000	0.00019278	0.00044963	Base to Base
13.7167	8.6713	2.5581e-07	667	0.00012858	0.00043335	Base to Base
13.7557	4.1666	1.2292e-07	333	6.4194e-05	0.00041707	Base to Base
13.7587	4.3292	1.2771e-07	333	6.4194e-05	0.00043335	Base to Base
13.7595	4.1564	1.2262e-07	333	6.4194e-05	0.00041606	Base to Base
13.7718	8.3456	2.462e-07	667	0.00012858	0.00041707	Base to Base
13.7729	13.0005	3.8352e-07	1000	0.00019278	0.00043335	Base to Base
13.7779	4.4918	1.3251e-07	333	6.4194e-05	0.00044963	Base to Base
13.779	8.3456	2.462e-07	667	0.00012858	0.00041707	Base to Base
13.7834	4.1564	1.2262e-07	333	6.4194e-05	0.00041606	Base to Base
13.787	8.3456	2.462e-07	667	0.00012858	0.00041707	Base to Base
13.7876	8.3253	2.456e-07	667	0.00012858	0.00041606	Base to Base
13.7999	8.3456	2.462e-07	667	0.00012858	0.00041707	Base to Base
13.8129	4.4918	1.3251e-07	333	6.4194e-05	0.00044963	Base to Base
13.8273	11.9934	3.5381e-07	1000	0.00019278	0.00039978	Base to Base
13.8466	5.1625	1.523e-07	333	6.4194e-05	0.00051676	Base to Base
13.8514	8.3456	2.462e-07	667	0.00012858	0.00041707	Base to Base
13.8537	4.3292	1.2771e-07	333	6.4194e-05	0.00043335	Base to Base
13.8696	4.3292	1.2771e-07	333	6.4194e-05	0.00043335	Base to Base
13.8858	4.1564	1.2262e-07	333	6.4194e-05	0.00041606	Base to Base
13.8862	8.6713	2.5581e-07	667	0.00012858	0.00043335	Base to Base
13.8896	4.1564	1.2262e-07	333	6.4194e-05	0.00041606	Base to Base
13.8966	8.3456	2.462e-07	667	0.00012858	0.00041707	Base to Base
13.9021	4.1564	1.2262e-07	333	6.4194e-05	0.00041606	Base to Base
13.9052	9.0174	2.6602e-07	667	0.00012858	0.00045064	Base to Base
13.9092	4.1666	1.2292e-07	333	6.4194e-05	0.00041707	Base to Base
13.9148	8.997	2.6542e-07	667	0.00012858	0.00044963	Base to Base
13.9256	14.0076	4.1323e-07	1000	0.00019278	0.00046692	Base to Base
13.9263	4.3292	1.2771e-07	333	6.4194e-05	0.00043335	Base to Base
13.9302	8.3253	2.456e-07	667	0.00012858	0.00041606	Base to Base
13.9759	11.0122	3.2487e-07	667	0.00012858	0.00055033	Base to Base
13.9829	4.3292	1.2771e-07	333	6.4194e-05	0.00043335	Base to Base
13.9856	12.6748	3.7392e-07	680.847	0.00013125	0.00063375	Base to Base
13.9872	4.1666	1.2292e-07	333	6.4194e-05	0.00041707	Base to Base
13.9896	4.3292	1.2771e-07	333	6.4194e-05	0.00043335	Base to Base
