# Supplementary material for: Analysis of Floral Color Differences between Different Ecological Conditions of Clematis tangutica (Maxim.) Korsh
Source: Molecules. 2023 Jan 3;28(1):462. doi: 10.3390/molecules28010462 (PMC9824731; doi:10.3390/molecules28010462)
Supplement: Supplementary file 1 [file molecules-28-00462-s001.zip › Table S2/76Data list-P.xlsx]

## Sheet: Sheet1
Time（min)	Intensity(cps)	%Max.Intensity
0.0001	0	0
0.0008	1933	0.001757
0.0015	2167	0.0019697
0.0023	1600	0.0014543
0.0031	1833	0.0016661
0.0038	1900	0.001727
0.0045	2267	0.0020606
0.0052	1267	0.0011516
0.0059	2233	0.0020297
0.0066	2033	0.0018479
0.0072	1667	0.0015152
0.0079	2033	0.0018479
0.0086	1667	0.0015152
0.0093	2167	0.0019697
0.01	2000	0.0018179
0.0107	1800	0.0016361
0.0113	1600	0.0014543
0.012	1833	0.0016661
0.0127	2033	0.0018479
0.0134	1433	0.0013025
0.0141	1800	0.0016361
0.0147	1967	0.0017879
0.0154	1967	0.0017879
0.0161	2233	0.0020297
0.0168	1667	0.0015152
0.0175	1167	0.0010608
0.0182	2033	0.0018479
0.0189	2133	0.0019388
0.0195	1600	0.0014543
0.0203	1833	0.0016661
0.021	1800	0.0016361
0.0217	1333	0.0012116
0.0224	1233	0.0011207
0.0231	1367	0.0012425
0.0237	2267	0.0020606
0.0244	1833	0.0016661
0.0251	1767	0.0016061
0.0258	1500	0.0013634
0.0265	1567	0.0014243
0.0271	2500	0.0022724
0.0278	2000	0.0018179
0.0285	1567	0.0014243
0.0292	2767	0.0025151
0.0299	1800	0.0016361
0.0305	2033	0.0018479
0.0312	2067	0.0018788
0.0319	2567	0.0023333
0.0326	2067	0.0018788
0.0332	1700	0.0015452
0.0339	1600	0.0014543
0.0346	1667	0.0015152
0.0353	2033	0.0018479
0.036	2333	0.0021206
0.0366	1500	0.0013634
0.0373	1800	0.0016361
0.038	1200	0.0010907
0.0387	1733	0.0015752
0.0394	2100	0.0019088
0.0401	2600	0.0023633
0.0407	1733	0.0015752
0.0414	1833	0.0016661
0.0421	2233	0.0020297
0.0428	1833	0.0016661
0.0435	1767	0.0016061
0.0441	1700	0.0015452
0.0448	2133	0.0019388
0.0455	1767	0.0016061
0.0462	2400	0.0021815
0.0469	1900	0.001727
0.0475	1433	0.0013025
0.0482	1900	0.001727
0.0489	2067	0.0018788
0.0496	1933	0.001757
0.0503	1867	0.001697
0.051	2233	0.0020297
0.0517	1667	0.0015152
0.0524	1967	0.0017879
0.0531	2033	0.0018479
0.0537	2067	0.0018788
0.0544	2500	0.0022724
0.0551	1700	0.0015452
0.0558	1900	0.001727
0.0564	1800	0.0016361
0.0571	2533	0.0023024
0.0578	1967	0.0017879
0.0585	2200	0.0019997
0.0592	2133	0.0019388
0.0599	1733	0.0015752
0.0605	1767	0.0016061
0.0612	2067	0.0018788
0.0619	2467	0.0022424
0.0626	2100	0.0019088
0.0633	1433	0.0013025
0.064	1833	0.0016661
0.0646	2233	0.0020297
0.0653	2133	0.0019388
0.0661	1100	0.00099985
0.0669	1900	0.001727
0.0675	1933	0.001757
0.0682	1567	0.0014243
0.0689	2100	0.0019088
0.0696	1967	0.0017879
0.0704	2300	0.0020906
0.0711	2000	0.0018179
0.0718	1767	0.0016061
0.0725	1767	0.0016061
0.0732	2000	0.0018179
0.0739	2333	0.0021206
0.0746	2633	0.0023933
0.0752	1700	0.0015452
0.0759	1867	0.001697
0.0766	2133	0.0019388
0.0773	1867	0.001697
0.078	1833	0.0016661
0.0786	2000	0.0018179
0.0793	2600	0.0023633
0.08	1533	0.0013934
0.0807	1900	0.001727
0.0814	2067	0.0018788
0.0821	1267	0.0011516
0.0828	1700	0.0015452
0.0834	1800	0.0016361
0.0841	2100	0.0019088
0.0848	1667	0.0015152
0.0854	2067	0.0018788
0.0862	2133	0.0019388
0.0868	2067	0.0018788
0.0875	1867	0.001697
0.0882	1767	0.0016061
0.0889	2033	0.0018479
0.0896	2300	0.0020906
0.0903	1200	0.0010907
0.0909	1500	0.0013634
0.0917	2500	0.0022724
0.0923	1833	0.0016661
0.093	1400	0.0012725
0.0937	1700	0.0015452
0.0944	1733	0.0015752
0.0951	967	0.00087896
0.0957	1500	0.0013634
0.0964	1533	0.0013934
0.0971	2233	0.0020297
0.0978	1933	0.001757
0.0984	1267	0.0011516
0.0991	2033	0.0018479
0.0998	1733	0.0015752
0.1005	2633	0.0023933
0.1012	1733	0.0015752
0.1019	1400	0.0012725
0.1025	1833	0.0016661
0.1032	1833	0.0016661
0.1039	1667	0.0015152
0.1046	1200	0.0010907
0.1053	2400	0.0021815
0.106	2700	0.0024542
0.1067	1267	0.0011516
0.1074	2600	0.0023633
0.108	2200	0.0019997
0.1088	2000	0.0018179
0.1094	1500	0.0013634
0.1101	1900	0.001727
0.1108	1767	0.0016061
0.1115	1433	0.0013025
0.1122	1833	0.0016661
0.1128	2100	0.0019088
0.1136	2100	0.0019088
0.1142	2267	0.0020606
0.1149	1700	0.0015452
0.1156	2500	0.0022724
0.1162	1600	0.0014543
0.1169	1633	0.0014843
0.1176	2500	0.0022724
0.1182	3433	0.0031204
0.1189	1900	0.001727
0.1196	1800	0.0016361
0.1204	2200	0.0019997
0.1211	1567	0.0014243
0.1218	1733	0.0015752
0.1225	2067	0.0018788
0.1232	1633	0.0014843
0.1239	2200	0.0019997
0.1246	2933	0.002666
0.1252	1200	0.0010907
0.1259	1967	0.0017879
0.1266	1933	0.001757
0.1273	1567	0.0014243
0.128	1033	0.00093895
0.1286	1933	0.001757
0.1294	2067	0.0018788
0.13	2400	0.0021815
0.1307	1567	0.0014243
0.1314	1633	0.0014843
0.1321	1833	0.0016661
0.1328	1433	0.0013025
0.1334	1500	0.0013634
0.1341	1967	0.0017879
0.1348	2367	0.0021515
0.1355	2167	0.0019697
0.1361	2133	0.0019388
0.1368	2000	0.0018179
0.1375	1433	0.0013025
0.1382	2100	0.0019088
0.1389	2167	0.0019697
0.1395	1900	0.001727
0.1402	2000	0.0018179
0.1409	2600	0.0023633
0.1415	1800	0.0016361
0.1422	1533	0.0013934
0.1429	1600	0.0014543
0.1436	1533	0.0013934
0.1442	2600	0.0023633
0.1449	2067	0.0018788
0.1456	1267	0.0011516
0.1463	2267	0.0020606
0.147	1267	0.0011516
0.1477	2633	0.0023933
0.1483	2067	0.0018788
0.149	2567	0.0023333
0.1497	2067	0.0018788
0.1504	1533	0.0013934
0.151	3233	0.0029387
0.1517	2033	0.0018479
0.1524	2433	0.0022115
0.1531	1500	0.0013634
0.1538	1667	0.0015152
0.1545	1700	0.0015452
0.1551	2067	0.0018788
0.1558	1767	0.0016061
0.1565	2067	0.0018788
0.1571	1800	0.0016361
0.1578	2133	0.0019388
0.1585	1467	0.0013334
0.1592	1667	0.0015152
0.1598	1367	0.0012425
0.1606	1833	0.0016661
0.1613	1567	0.0014243
0.162	1767	0.0016061
0.1627	1867	0.001697
0.1635	1933	0.001757
0.1641	2100	0.0019088
0.1648	1800	0.0016361
0.1655	1800	0.0016361
0.1661	2067	0.0018788
0.1669	1633	0.0014843
0.1676	1733	0.0015752
0.1683	1633	0.0014843
0.169	2033	0.0018479
0.1696	2367	0.0021515
0.1704	2100	0.0019088
0.1711	1767	0.0016061
0.1718	2500	0.0022724
0.1725	1100	0.00099985
0.1732	1933	0.001757
0.1738	2367	0.0021515
0.1745	2300	0.0020906
0.1752	1867	0.001697
0.1759	1800	0.0016361
0.1766	2033	0.0018479
0.1772	2033	0.0018479
0.1779	2200	0.0019997
0.1786	2500	0.0022724
0.1794	1700	0.0015452
0.1801	1967	0.0017879
0.1808	2233	0.0020297
0.1815	2167	0.0019697
0.1822	2467	0.0022424
0.1828	1300	0.0011816
0.1835	2433	0.0022115
0.1842	1467	0.0013334
0.1849	2233	0.0020297
0.1856	2100	0.0019088
0.1863	1800	0.0016361
0.1869	1467	0.0013334
0.1876	2300	0.0020906
0.1883	1800	0.0016361
0.189	2133	0.0019388
0.1896	2067	0.0018788
0.1903	2133	0.0019388
0.191	1500	0.0013634
0.1917	2400	0.0021815
0.1924	1700	0.0015452
0.1931	2233	0.0020297
0.1938	1733	0.0015752
0.1945	1400	0.0012725
0.1951	1700	0.0015452
0.1958	1333	0.0012116
0.1965	1933	0.001757
0.1972	2133	0.0019388
0.1979	3067	0.0027878
0.1986	1567	0.0014243
0.1992	1667	0.0015152
0.1999	1767	0.0016061
0.2006	2000	0.0018179
0.2013	2367	0.0021515
0.2021	1300	0.0011816
0.2028	2033	0.0018479
0.2036	1867	0.001697
0.2043	1667	0.0015152
0.205	1333	0.0012116
0.2057	2500	0.0022724
0.2063	1867	0.001697
0.207	1967	0.0017879
0.2077	1700	0.0015452
0.2084	2333	0.0021206
0.2091	2000	0.0018179
0.2097	2100	0.0019088
0.2104	2233	0.0020297
0.2111	2567	0.0023333
0.2118	1633	0.0014843
0.2125	2167	0.0019697
0.2132	2400	0.0021815
0.2138	1667	0.0015152
0.2145	2200	0.0019997
0.2152	2000	0.0018179
0.2159	1667	0.0015152
0.2166	1767	0.0016061
0.2172	1833	0.0016661
0.2179	2300	0.0020906
0.2186	2200	0.0019997
0.2193	2133	0.0019388
0.22	2433	0.0022115
0.2207	2267	0.0020606
0.2213	2067	0.0018788
0.222	1700	0.0015452
0.2227	2700	0.0024542
0.2234	1933	0.001757
0.224	1667	0.0015152
0.2247	1733	0.0015752
0.2254	1900	0.001727
0.2261	2433	0.0022115
0.2268	1767	0.0016061
0.2274	1867	0.001697
0.2281	2033	0.0018479
0.2288	2367	0.0021515
0.2295	1867	0.001697
0.2301	2833	0.0025751
0.2314	3076	0.0027959
0.2326	3364	0.0030577
0.2338	2689	0.0024442
0.235	2539	0.0023078
0.2363	3628	0.0032977
0.2375	3200	0.0029087
0.2388	2955	0.002686
0.24	4006	0.0036413
0.2416	159690	0.1451
0.2433	155160	0.141
0.2449	145540	0.1323
0.2466	142590	0.1296
0.2482	172800	0.1571
0.2499	161140	0.1465
0.2526	104120	0.0946
0.2552	108760	0.0989
0.2578	113900	0.1035
0.2604	103500	0.0941
0.2634	107740	0.0979
0.2663	111150	0.101
0.2693	109210	0.0993
0.2723	118580	0.1078
0.2752	98383	0.0894
0.2782	106580	0.0969
0.2811	105030	0.0955
0.2843	101560	0.0923
0.2876	106770	0.0971
0.2908	112250	0.102
0.2945	169950	0.1545
0.2982	180930	0.1645
0.3019	177330	0.1612
0.306	184280	0.1675
0.3102	176170	0.1601
0.3146	165040	0.15
0.3189	190210	0.1729
0.3233	181630	0.1651
0.328	173130	0.1574
0.3327	164030	0.1491
0.3388	241990	0.22
0.3448	213130	0.1937
0.3508	213000	0.1936
0.357	222360	0.2021
0.3632	211150	0.1919
0.3697	210310	0.1912
0.3763	225590	0.2051
0.383	221990	0.2018
0.3902	224820	0.2044
0.3984	236770	0.2152
0.4065	222680	0.2024
0.4156	959360	0.872
0.4259	1732600	1.5748
0.4372	1089100	0.9899
0.4488	634980	0.5772
0.4618	385030	0.35
0.4764	157540	0.1432
0.4917	92209	0.0838
0.5084	291860	0.2653
0.5254	1516800	1.3787
0.543	3189600	2.8992
0.5609	4738600	4.3072
0.5791	4618800	4.1983
0.5973	5704100	5.1847
0.6157	5382100	4.8921
0.634	4630300	4.2088
0.6525	2687000	2.4423
0.6712	1673500	1.5211
0.6899	1228500	1.1167
0.7088	938160	0.8527
0.7278	1047800	0.9524
0.7469	2909400	2.6445
0.766	8833400	8.0291
0.7853	21992000	19.99
0.8058	26877000	24.4304
0.8277	27543000	25.0356
0.8496	28769000	26.1498
0.8723	25189000	22.8957
0.8957	21076000	19.157
0.9199	17519000	15.9239
0.9435	12102000	10.9997
0.9667	9212400	8.3737
0.9905	5709400	5.1896
1.0137	3814700	3.4674
1.0354	1887600	1.7157
1.0574	1049400	0.9538
1.0792	707360	0.643
1.0997	578770	0.5261
1.1184	655430	0.5958
1.1362	2958900	2.6895
1.1521	26902000	24.4525
1.1675	34349000	31.222
1.1815	27243000	24.7623
1.1951	21731000	19.7527
1.2079	12511000	11.3717
1.2208	10493000	9.5373
1.2336	10601000	9.6363
1.2463	9047100	8.2234
1.2591	6942200	6.3101
1.2719	4969800	4.5173
1.2847	4281800	3.892
1.2979	3513000	3.1932
1.3111	3024500	2.7492
1.3242	2068000	1.8797
1.3377	1763900	1.6033
1.3514	1383300	1.2573
1.3652	991720	0.9014
1.3788	1030700	0.9368
1.3924	1001100	0.91
1.406	727610	0.6614
1.4197	641760	0.5833
1.4331	622860	0.5662
1.4468	601920	0.5471
1.4604	562560	0.5113
1.4738	464860	0.4225
1.4859	440890	0.4007
1.4976	182660	0.166
1.5096	455940	0.4144
1.5218	405650	0.3687
1.5344	553330	0.503
1.5463	703660	0.6396
1.5582	751650	0.6832
1.5699	1062000	0.9653
1.5818	1335500	1.2139
1.5938	1650300	1.5001
1.6055	1613100	1.4662
1.6167	1972300	1.7928
1.628	1377000	1.2517
1.6393	1695200	1.5409
1.6505	1171700	1.065
1.6623	720700	0.6551
1.6741	579900	0.5271
1.6857	364750	0.3315
1.6972	374450	0.3404
1.7088	391950	0.3563
1.7206	565220	0.5138
1.7326	600580	0.5459
1.7451	618030	0.5618
1.7576	473120	0.43
1.7701	421620	0.3832
1.7831	359620	0.3269
1.7963	353780	0.3216
1.8097	350440	0.3185
1.8236	433690	0.3942
1.8378	484950	0.4408
1.8519	610950	0.5553
1.8671	676860	0.6152
1.8822	677040	0.6154
1.8978	1043300	0.9483
1.9132	1536800	1.3968
1.9293	2201100	2.0007
1.9451	3070900	2.7914
1.9614	2317900	2.1069
1.9792	1565200	1.4227
1.9969	1003200	0.9118
2.0153	1084900	0.9861
2.0333	1271200	1.1554
2.0517	1412600	1.284
2.0711	2826000	2.5687
2.0911	6972900	6.3381
2.1116	12395000	11.2669
2.1323	12298000	11.1787
2.1536	8755900	7.9587
2.1756	5464000	4.9665
2.197	2726000	2.4778
2.2184	1970700	1.7913
2.2405	1534900	1.3951
2.2637	1150400	1.0457
2.2864	739500	0.6722
2.31	715340	0.6502
2.3329	943310	0.8574
2.3564	1022900	0.9298
2.3798	5354500	4.867
2.4034	17421000	15.8351
2.427	20987000	19.0766
2.4499	21433000	19.4817
2.4729	15521000	14.1078
2.4956	9652200	8.7735
2.517	5773300	5.2477
2.5387	3479400	3.1626
2.5604	2518700	2.2894
2.5822	1926000	1.7506
2.604	1427700	1.2977
2.6255	1156300	1.0511
2.6465	790000	0.7181
2.6668	741000	0.6735
2.6869	657660	0.5978
2.7072	3402600	3.0928
2.7272	28280000	25.7052
2.7474	50849000	46.2192
2.7674	61893000	56.2583
2.7876	61286000	55.7061
2.8074	56210000	51.0928
2.8276	52453000	47.6772
2.8476	37425000	34.0175
2.8676	29369000	26.6956
2.8878	38402000	34.9057
2.9078	33766000	30.6919
2.927	13906000	12.6396
2.9464	4063400	3.6934
2.9657	1713300	1.5573
2.9843	2114700	1.9221
3.0036	3394400	3.0853
3.0226	3069600	2.7902
3.0419	1905300	1.7319
3.0614	1205700	1.0959
3.0808	943330	0.8574
3.1011	3323800	3.0211
3.121	3190100	2.8997
3.1418	1949100	1.7716
3.1629	1041300	0.9465
3.1843	733330	0.6666
3.2057	761330	0.692
3.2274	3358900	3.0531
3.2496	4960600	4.509
3.2718	5496200	4.9958
3.2944	5086400	4.6233
3.3171	3153500	2.8664
3.3394	2377700	2.1612
3.3615	1505700	1.3686
3.3842	1671700	1.5195
3.4068	2555700	2.323
3.4297	3253200	2.957
3.4519	5551600	5.0462
3.4743	8111400	7.3729
3.4964	7276100	6.6137
3.5183	3985000	3.6222
3.5404	2634000	2.3942
3.5631	3055400	2.7772
3.5859	2403700	2.1849
3.6081	1945300	1.7682
3.6311	4928000	4.4793
3.6551	7054900	6.4126
3.6784	5004300	4.5487
3.7017	5988100	5.4429
3.7259	8514300	7.7391
3.749	4567300	4.1514
3.772	8814100	8.0117
3.7942	31578000	28.703
3.8164	32768000	29.785
3.838	17716000	16.1029
3.8594	14957000	13.5949
3.8808	13115000	11.9205
3.9024	19183000	17.4365
3.9242	40870000	37.1492
3.9448	79588000	72.3423
3.9654	110020000	100
3.9864	77934000	70.8384
4.008	42804000	38.9072
4.0295	55061000	50.0484
4.0513	46295000	42.0797
4.0732	29008000	26.3668
4.095	12317000	11.1953
4.1163	11730000	10.6617
4.1372	30477000	27.7026
4.1583	28667000	26.0569
4.1793	21449000	19.4962
4.2	27295000	24.8095
4.2204	21825000	19.8381
4.2406	18212000	16.5543
4.2607	11128000	10.1145
4.2802	9987100	9.0778
4.2996	9089000	8.2615
4.3174	6148700	5.5889
4.3344	6906100	6.2773
4.3513	7660000	6.9626
4.3678	6744400	6.1303
4.3842	7921700	7.2004
4.4006	7249800	6.5898
4.4169	4836600	4.3963
4.4332	2766300	2.5144
4.4495	1665500	1.5139
4.4656	1024600	0.9313
4.4818	698140	0.6346
4.4982	615690	0.5596
4.5143	651140	0.5919
4.5306	609110	0.5537
4.5464	493200	0.4483
4.5617	629930	0.5726
4.5768	6202500	5.6378
4.5921	12574000	11.4289
4.6072	12653000	11.5008
4.6222	9884800	8.9849
4.6374	6726500	6.1141
4.6524	3540800	3.2184
4.6676	1881300	1.71
4.6819	1250700	1.1369
4.6968	782140	0.7109
4.7114	551580	0.5014
4.726	633570	0.5759
4.7402	630770	0.5733
4.7546	630510	0.5731
4.7687	368770	0.3352
4.7829	329670	0.2997
4.7983	272700	0.2479
4.814	239150	0.2174
4.8295	208220	0.1893
4.8452	243680	0.2215
4.8607	2342500	2.1292
4.8761	7910900	7.1906
4.891	8466700	7.6958
4.906	5577900	5.07
4.9211	3434100	3.1215
4.9362	1946600	1.7694
4.9512	1357300	1.2337
4.9664	944490	0.8585
4.9814	2722900	2.475
4.9964	5499700	4.999
5.0115	5218400	4.7433
5.0268	3409600	3.0992
5.0418	1832100	1.6653
5.0573	1049500	0.9539
5.0726	511210	0.4647
5.0887	358950	0.3263
5.1045	242720	0.2206
5.1204	209260	0.1902
5.1371	999200	0.9082
5.1535	4524100	4.1122
5.1694	2670500	2.4274
5.1852	1224200	1.1127
5.2003	4747000	4.3148
5.2155	7353000	6.6835
5.2308	7637800	6.9424
5.2461	10593000	9.6287
5.2612	6952300	6.3193
5.2758	6173700	5.6116
5.2902	5645800	5.1318
5.3051	4607500	4.188
5.3197	3065700	2.7866
5.3341	2178200	1.9799
5.3487	1561300	1.4192
5.3635	1363400	1.2393
5.378	1058800	0.9624
5.3924	937570	0.8522
5.4066	1699200	1.5445
5.4211	2742800	2.4931
5.4352	2552000	2.3197
5.4492	1953600	1.7757
5.4631	1272100	1.1563
5.4777	756640	0.6878
5.491	528330	0.4802
5.5046	433030	0.3936
5.5179	411150	0.3737
5.532	435360	0.3957
5.546	434670	0.3951
5.5605	437920	0.398
5.5751	455580	0.4141
5.59	416440	0.3785
5.6044	215290	0.1957
5.619	174910	0.159
5.6337	145390	0.1322
5.6485	187510	0.1704
5.6633	615450	0.5594
5.679	1201000	1.0916
5.6943	1097400	0.9975
5.7096	879530	0.7994
5.7253	633380	0.5757
5.7408	368510	0.335
5.7559	282900	0.2571
5.7701	374040	0.34
5.7844	499830	0.4543
5.7983	656300	0.5965
5.8117	763530	0.694
5.8253	763680	0.6941
5.8386	651230	0.5919
5.8519	573980	0.5217
5.8655	448190	0.4074
5.8791	361960	0.329
5.8931	290720	0.2643
5.9071	256410	0.2331
5.9211	231950	0.2108
5.9355	217820	0.198
5.9515	194770	0.177
5.9677	198470	0.1804
5.9837	192340	0.1748
5.9997	187690	0.1706
6.0156	190400	0.1731
6.0311	188360	0.1712
6.0467	245540	0.2232
6.062	242320	0.2203
6.0776	170970	0.1554
6.0929	172950	0.1572
6.1081	187560	0.1705
6.1233	204420	0.1858
6.138	197150	0.1792
6.1514	192100	0.1746
6.165	155820	0.1416
6.1788	150560	0.1369
6.1926	174480	0.1586
6.2067	166040	0.1509
6.22	161850	0.1471
6.2332	171500	0.1559
6.2462	158310	0.1439
6.2596	152760	0.1389
6.2731	164180	0.1492
6.2871	153750	0.1398
6.3006	151110	0.1374
6.3144	150010	0.1364
6.3279	97759	0.0889
6.3411	95298	0.0866
6.3541	77271	0.0702
6.3671	69210	0.0629
6.3809	79575	0.0723
6.3945	76946	0.0699
6.4084	97470	0.0886
6.4224	108360	0.0985
6.4363	112840	0.1026
6.4502	121930	0.1108
6.4638	107500	0.0977
6.4776	95068	0.0864
6.4918	99127	0.0901
6.5062	152960	0.139
6.5204	159890	0.1453
6.5355	156310	0.1421
6.5505	144000	0.1309
6.5661	196940	0.179
6.581	264190	0.2401
6.5959	314280	0.2857
6.6112	263380	0.2394
6.6258	231340	0.2103
6.6386	219520	0.1995
6.652	222430	0.2022
6.6651	186410	0.1694
6.6778	171930	0.1563
6.6908	186660	0.1697
6.704	165120	0.1501
6.7166	146940	0.1336
6.7298	113830	0.1035
6.7432	83800	0.0762
6.7577	65221	0.0593
6.7721	68291	0.0621
6.7871	76773	0.0698
6.8023	63515	0.0577
6.8182	55552	0.0505
6.8338	48312	0.0439
6.8497	48667	0.0442
6.8651	47980	0.0436
6.8803	43473	0.0395
6.8959	40701	0.037
6.9117	68694	0.0624
6.9273	99604	0.0905
6.9424	80525	0.0732
6.9568	63028	0.0573
6.9711	46628	0.0424
6.9857	39125	0.0356
6.9997	55257	0.0502
7.0136	111790	0.1016
7.0278	127830	0.1162
7.0413	60454	0.055
7.0559	49657	0.0451
7.0697	55834	0.0508
7.0839	55520	0.0505
7.0975	56663	0.0515
7.112	78914	0.0717
7.1266	94819	0.0862
7.1409	78373	0.0712
7.1556	64018	0.0582
7.1703	38643	0.0351
7.1853	32441	0.0295
7.2	33557	0.0305
7.2148	57200	0.052
7.2283	68199	0.062
7.2417	114370	0.104
7.2556	255340	0.2321
7.2691	307700	0.2797
7.2829	292290	0.2657
7.2974	214510	0.195
7.3124	148710	0.1352
7.3281	106990	0.0972
7.344	90997	0.0827
7.3597	72664	0.066
7.3748	62341	0.0567
7.39	66709	0.0606
7.4054	91736	0.0834
7.4205	253460	0.2304
7.4356	244140	0.2219
7.4506	293450	0.2667
7.4657	2189900	1.9905
7.4801	7575500	6.8858
7.4953	10276000	9.3407
7.5097	9091800	8.264
7.5241	7378400	6.7067
7.5382	4143500	3.7662
7.5524	2526000	2.296
7.5673	1732600	1.5749
7.5823	6418500	5.8341
7.5979	14843000	13.4914
7.614	25596000	23.266
7.6304	36520000	33.1954
7.6471	34254000	31.1353
7.6639	29946000	27.2195
7.6805	23354000	21.2276
7.6972	19834000	18.028
7.714	11220000	10.1989
7.7307	6176800	5.6144
7.7472	5299800	4.8173
7.7631	6008100	5.4611
7.7791	11917000	10.8318
7.7942	21837000	19.8489
7.8094	23525000	21.3831
7.8252	17764000	16.1471
7.8406	10718000	9.7422
7.8564	6040700	5.4907
7.8718	3890500	3.5363
7.8873	2442400	2.22
7.9028	1653800	1.5033
7.9187	1192200	1.0836
7.9339	921610	0.8377
7.9492	673260	0.612
7.9643	583930	0.5308
7.9797	550070	0.5
7.9949	633570	0.5759
8.0104	624540	0.5677
8.0255	600330	0.5457
8.0406	466120	0.4237
8.0561	390320	0.3548
8.0715	288720	0.2624
8.0871	1102300	1.0019
8.1026	6591600	5.9915
8.1179	11051000	10.0452
8.1326	11252000	10.2277
8.148	8768500	7.9701
8.1633	5444000	4.9484
8.1782	3561800	3.2375
8.1931	2791000	2.5369
8.2078	2096800	1.9059
8.2233	12798000	11.6326
8.239	8885700	8.0767
8.2547	5388400	4.8978
8.2695	3740700	3.4001
8.2845	4534200	4.1214
8.2996	4176400	3.7962
8.3145	3448900	3.1349
8.3295	4684900	4.2583
8.3438	9204400	8.3664
8.3584	11148000	10.1329
8.3736	11463000	10.4198
8.3883	8030200	7.2991
8.4031	4798400	4.3615
8.4176	2851500	2.5919
8.4319	1578900	1.4351
8.4466	1295900	1.1779
8.4612	1405900	1.2779
8.4759	1618400	1.4711
8.4907	1460600	1.3276
8.505	1586000	1.4416
8.5197	1748700	1.5895
8.5342	1824400	1.6583
8.5486	1514400	1.3765
8.5627	1133200	1.03
8.5792	1051000	0.9553
8.5957	717480	0.6522
8.6121	482880	0.4389
8.6286	381320	0.3466
8.645	1043600	0.9486
8.6603	4379100	3.9804
8.6754	7747100	7.0418
8.6895	7772500	7.0649
8.7038	6912500	6.2832
8.7183	7244300	6.5847
8.7333	9151600	8.3184
8.7478	15072000	13.6999
8.7623	14081000	12.7994
8.7763	11202000	10.1823
8.7907	8257100	7.5054
8.8046	5713000	5.1929
8.8186	4026800	3.6602
8.8325	3402600	3.0929
8.8467	3560300	3.2362
8.8611	4246200	3.8596
8.8754	3661100	3.3277
8.8898	2867800	2.6067
8.9038	3227200	2.9334
8.9177	3326400	3.0235
8.9313	3492900	3.1749
8.9453	3101000	2.8187
8.9591	2500100	2.2725
8.9729	2028700	1.844
8.9866	1947000	1.7697
8.9999	2111300	1.9191
9.0136	2012600	1.8293
9.0284	1947400	1.7701
9.0429	1823200	1.6572
9.0572	1726700	1.5695
9.0718	1479100	1.3444
9.0865	1257500	1.143
9.1019	1500800	1.3642
9.1177	1290500	1.173
9.1331	1194600	1.0858
9.1487	1054500	0.9585
9.1643	983210	0.8937
9.1796	907420	0.8248
9.195	815440	0.7412
9.2102	841740	0.7651
9.2258	813620	0.7395
9.2408	756690	0.6878
9.2551	752760	0.6842
9.2679	717670	0.6523
9.2815	679850	0.618
9.2958	733040	0.6663
9.3103	851090	0.7736
9.3249	956680	0.8696
9.339	851520	0.774
9.3536	846580	0.7695
9.3686	794120	0.7218
9.3839	814180	0.74
9.3988	789560	0.7177
9.4131	721170	0.6555
9.4283	691090	0.6282
9.4434	699190	0.6355
9.4591	666070	0.6054
9.4746	692030	0.629
9.491	643790	0.5852
9.508	614960	0.559
9.5251	614800	0.5588
9.541	526740	0.4788
9.5568	498030	0.4527
9.5727	517070	0.47
9.5884	455460	0.414
9.6034	453660	0.4124
9.6185	558410	0.5076
9.6332	820090	0.7454
9.6476	1902800	1.7296
9.6613	6263600	5.6934
9.6756	10992000	9.9912
9.6901	11918000	10.8331
9.7046	8433900	7.666
9.7186	5235000	4.7584
9.7322	3649000	3.3168
9.7465	2682100	2.4379
9.7606	2479300	2.2535
9.7753	2887700	2.6248
9.7888	2586200	2.3507
9.8024	1930700	1.7549
9.816	1358500	1.2348
9.8299	1004400	0.913
9.8437	1291700	1.1741
9.8577	2581300	2.3463
9.8723	4330300	3.936
9.8865	4689900	4.2629
9.9014	3832800	3.4838
9.9164	2418000	2.1979
9.931	1709800	1.5541
9.9468	1704200	1.5491
9.9618	1691700	1.5377
9.9774	1637500	1.4884
9.9918	986310	0.8965
10.0062	1194900	1.0861
10.0206	2497000	2.2697
10.0345	3690100	3.3541
10.0481	3553700	3.2302
10.0608	1917000	1.7424
10.0737	1082800	0.9843
10.0864	667970	0.6072
10.0988	552640	0.5023
10.1112	449030	0.4081
10.1242	350560	0.3186
10.1368	240000	0.2181
10.1489	155110	0.141
10.1605	97452	0.0886
10.1723	69922	0.0636
10.1842	774940	0.7044
10.1964	712560	0.6477
10.2085	716320	0.6511
10.2205	716760	0.6515
10.2326	732420	0.6657
10.2447	711430	0.6467
10.2563	729060	0.6627
10.2679	752950	0.6844
10.2795	722070	0.6563
10.291	727390	0.6612
10.3026	714460	0.6494
10.3154	698420	0.6348
10.3282	697050	0.6336
10.3421	698410	0.6348
10.3566	738460	0.6712
10.3706	1082200	0.9837
10.3852	1792500	1.6293
10.3992	1465100	1.3317
10.4138	1141900	1.038
10.4284	857320	0.7793
10.4425	739840	0.6725
10.4559	662150	0.6019
10.47	697310	0.6338
10.4841	898550	0.8167
10.4987	1431200	1.3009
10.5128	1811700	1.6468
10.5269	1714200	1.5581
10.5404	1290000	1.1726
10.5539	983060	0.8936
10.5674	736040	0.669
10.5803	641520	0.5831
10.5943	700640	0.6368
10.6084	716280	0.6511
10.6225	936950	0.8516
10.6354	771240	0.701
10.6483	581430	0.5285
10.6606	740330	0.6729
10.6729	888870	0.8079
10.6852	940770	0.8551
10.6976	852430	0.7748
10.7099	714430	0.6494
10.7222	614530	0.5586
10.7345	583270	0.5302
10.7468	560270	0.5093
10.7591	584920	0.5317
10.7714	573800	0.5216
10.7838	495870	0.4507
10.7955	483730	0.4397
10.8072	468330	0.4257
10.819	472570	0.4295
10.8313	437100	0.3973
10.8436	418970	0.3808
10.8565	429130	0.3901
10.8688	29466	0.0268
10.8806	23866	0.0217
10.8929	27267	0.0248
10.9052	29399	0.0267
10.9175	29599	0.0269
10.9305	38833	0.0353
10.9434	39600	0.036
10.9563	36166	0.0329
10.9692	32198	0.0293
10.9826	40733	0.037
10.9961	44334	0.0403
11.0085	43967	0.04
11.0196	47834	0.0435
11.0308	42933	0.039
11.0408	48267	0.0439
11.0507	43800	0.0398
11.0602	40867	0.0371
11.0696	41067	0.0373
11.079	36998	0.0336
11.0878	36068	0.0328
11.0966	37566	0.0341
11.1049	35767	0.0325
11.1137	44333	0.0403
11.1225	42001	0.0382
11.1313	41668	0.0379
11.1401	40566	0.0369
11.149	348830	0.3171
11.1578	344500	0.3131
11.1666	355030	0.3227
11.1749	347200	0.3156
11.1831	374100	0.34
11.1914	353570	0.3214
11.1996	332530	0.3023
11.2079	258200	0.2347
11.2161	210170	0.191
11.2238	193900	0.1762
11.2315	165330	0.1503
11.2392	189100	0.1719
11.2469	219270	0.1993
11.2545	242870	0.2208
11.2616	267430	0.2431
11.2687	282930	0.2572
11.2752	300000	0.2727
11.2811	286230	0.2602
11.287	281430	0.2558
11.2929	294170	0.2674
11.2988	285200	0.2592
11.3047	289400	0.2631
11.3106	281800	0.2561
11.3165	292770	0.2661
11.3224	290440	0.264
11.3283	283970	0.2581
11.3342	293700	0.267
11.3401	275730	0.2506
11.3466	296130	0.2692
11.3531	292100	0.2655
11.3602	274240	0.2493
11.3672	304540	0.2768
11.3743	315400	0.2867
11.3814	296030	0.2691
11.3885	287040	0.2609
11.3955	278730	0.2534
11.4026	279800	0.2543
11.4097	269100	0.2446
11.4167	268670	0.2442
11.4238	260800	0.2371
11.4309	255100	0.2319
11.4379	244770	0.2225
11.445	254830	0.2316
11.4515	250670	0.2278
11.458	255300	0.2321
11.4645	249830	0.2271
11.4715	254230	0.2311
11.4786	263870	0.2398
11.4857	245430	0.2231
11.4927	251230	0.2284
11.4998	231330	0.2103
11.5063	222570	0.2023
11.5134	231700	0.2106
11.521	234430	0.2131
11.5287	223600	0.2032
11.5352	223530	0.2032
11.5411	225070	0.2046
11.547	218400	0.1985
11.5529	226270	0.2057
11.5593	218230	0.1984
11.5652	202230	0.1838
11.5723	208270	0.1893
11.58	208630	0.1896
11.5876	208870	0.1899
11.5954	197330	0.1794
11.6024	203970	0.1854
11.6095	207500	0.1886
11.6166	201130	0.1828
11.6236	203270	0.1848
11.6307	205370	0.1867
11.6378	211670	0.1924
11.6448	207300	0.1884
11.6513	195400	0.1776
11.6578	202100	0.1837
11.6643	204730	0.1861
11.6708	200170	0.1819
11.6773	208900	0.1899
11.6837	191470	0.174
11.6902	204330	0.1857
11.6967	199200	0.1811
11.7032	188170	0.171
11.7096	190430	0.1731
11.7161	195770	0.1779
11.7226	203030	0.1845
11.7291	190530	0.1732
11.7356	185870	0.1689
11.7421	188630	0.1715
11.7486	195170	0.1774
11.7551	181170	0.1647
11.7615	198400	0.1803
11.768	182930	0.1663
11.7745	203270	0.1848
11.781	188630	0.1715
11.7875	198170	0.1801
11.7934	184700	0.1679
11.7993	191700	0.1742
11.8052	192900	0.1753
11.8111	196400	0.1785
11.817	198370	0.1803
11.8229	191970	0.1745
11.8288	200970	0.1827
11.8342	2299	0.0020897
11.8395	2533	0.0023024
11.8448	2467	0.0022424
11.8501	3233	0.0029387
11.856	2901	0.0026369
11.8619	2966	0.002696
11.8678	3933	0.0035749
11.8737	2767	0.0025151
11.8796	4033	0.0036658
11.8855	3434	0.0031214
11.8914	3133	0.0028478
11.8973	2200	0.0019997
11.9032	1633	0.0014843
11.9091	2333	0.0021206
11.915	2300	0.0020906
11.9209	1900	0.001727
11.9269	1800	0.0016361
11.9328	1967	0.0017879
11.9387	1334	0.0012125
11.9446	1234	0.0011217
11.9505	833	0.00075716
11.9564	1067	0.00096986
11.9623	1867	0.001697
11.9682	934	0.00084896
11.9743	1367	0.0012425
11.9802	1734	0.0015761
11.986	1833	0.0016661
11.992	1800	0.0016361
11.9978	2367	0.0021515
12.0037	2100	0.0019088
12.0096	1633	0.0014843
12.0155	1133	0.0010298
12.0214	1533	0.0013934
12.0274	2033	0.0018479
12.0327	1633	0.0014843
12.038	1800	0.0016361
12.0428	1733	0.0015752
12.0475	2100	0.0019088
12.0523	2533	0.0023024
12.057	3333	0.0030295
12.0617	3100	0.0028178
12.0664	2333	0.0021206
12.0712	3000	0.0027269
12.0759	3833	0.003484
12.0807	3533	0.0032113
12.0854	2867	0.002606
12.0901	4467	0.0040603
12.0948	3333	0.0030295
12.0996	3866	0.003514
12.1043	4267	0.0038785
12.1091	4766	0.0043321
12.1138	4567	0.0041512
12.1185	3767	0.003424
12.1233	4833	0.004393
12.128	3466	0.0031504
12.1327	3200	0.0029087
12.1375	4033	0.0036658
12.1422	4567	0.0041512
12.1469	4533	0.0041203
12.1511	3100	0.0028178
12.1552	2900	0.002636
12.1594	4466	0.0040594
12.1635	3200	0.0029087
12.1677	3200	0.0029087
12.1718	3533	0.0032113
12.176	3167	0.0028787
12.1801	4433	0.0040294
12.1842	32267	0.0293
12.1878	60067	0.0546
12.1914	104100	0.0946
12.195	114930	0.1045
12.198	107570	0.0978
12.201	103870	0.0944
12.2039	95066	0.0864
12.2069	87399	0.0794
12.2099	80167	0.0729
12.2129	73300	0.0666
12.2159	68767	0.0625
12.2189	65667	0.0597
12.2219	59300	0.0539
12.2249	55367	0.0503
12.2279	48566	0.0441
12.2309	44034	0.04
12.2339	41433	0.0377
12.2363	36867	0.0335
12.2387	38100	0.0346
12.2411	33200	0.0302
12.2435	32233	0.0293
12.2447	1034	0.00093986
12.246	900	0.00081806
12.2472	567	0.00051538
12.2484	267	0.00024269
12.2497	333	0.00030268
12.251	567	0.00051538
12.2522	967	0.00087896
12.2534	600	0.00054537
12.2541	600	0.00054537
12.2547	400	0.00036358
12.2554	500	0.00045448
12.2561	367	0.00033359
12.2567	800	0.00072716
12.2574	433	0.00039358
12.2581	433	0.00039358
12.2587	767	0.00069717
12.2594	267	0.00024269
12.2601	800	0.00072716
12.2608	367	0.00033359
12.2614	900	0.00081806
12.2621	167	0.0001518
12.2628	267	0.00024269
12.2635	700	0.00063627
12.2641	867	0.00078806
12.2648	400	0.00036358
12.2655	433	0.00039358
12.2661	367	0.00033359
12.2668	600	0.00054537
12.2674	500	0.00045448
12.2681	300	0.00027269
12.2689	267	0.00024269
12.2695	433	0.00039358
12.2702	700	0.00063627
12.2708	533	0.00048447
12.2715	867	0.00078806
12.2722	333	0.00030268
12.2728	733	0.00066626
12.2735	433	0.00039358
12.2743	300	0.00027269
12.275	433	0.00039358
12.2757	433	0.00039358
12.2764	467	0.00042448
12.2772	533	0.00048447
12.278	700	0.00063627
12.2786	267	0.00024269
12.2793	433	0.00039358
12.2799	233	0.00021179
12.2806	367	0.00033359
12.2813	800	0.00072716
12.2819	367	0.00033359
12.2826	467	0.00042448
12.2833	367	0.00033359
12.2839	500	0.00045448
12.2846	200	0.00018179
12.2853	367	0.00033359
12.2859	500	0.00045448
12.2866	333	0.00030268
12.2873	400	0.00036358
12.2879	467	0.00042448
12.2886	533	0.00048447
12.2893	233	0.00021179
12.2899	333	0.00030268
12.2906	400	0.00036358
12.2912	400	0.00036358
12.2919	300	0.00027269
12.2926	333	0.00030268
12.2932	300	0.00027269
12.2939	33	2.9996e-05
12.2945	267	0.00024269
12.2952	267	0.00024269
12.2958	200	0.00018179
12.2965	267	0.00024269
12.2972	300	0.00027269
12.2978	433	0.00039358
12.2985	200	0.00018179
12.2991	233	0.00021179
12.2998	133	0.00012089
12.3005	167	0.0001518
12.3011	133	0.00012089
12.3018	267	0.00024269
12.3025	367	0.00033359
12.3032	333	0.00030268
12.3038	233	0.00021179
12.3045	300	0.00027269
12.3051	167	0.0001518
12.3058	300	0.00027269
12.3065	167	0.0001518
12.3071	100	9.0896e-05
12.3078	467	0.00042448
12.3085	367	0.00033359
12.3091	100	9.0896e-05
12.3098	367	0.00033359
12.3105	200	0.00018179
12.3112	133	0.00012089
12.3118	67	6.09e-05
12.3125	67	6.09e-05
12.3132	267	0.00024269
12.3138	100	9.0896e-05
12.3145	267	0.00024269
12.3151	400	0.00036358
12.3158	400	0.00036358
12.3165	133	0.00012089
12.3172	200	0.00018179
12.3178	167	0.0001518
12.3185	300	0.00027269
12.3192	233	0.00021179
12.3198	300	0.00027269
12.3205	133	0.00012089
12.3211	267	0.00024269
12.3218	100	9.0896e-05
12.3225	200	0.00018179
12.3231	167	0.0001518
12.3238	267	0.00024269
12.3245	133	0.00012089
12.3251	200	0.00018179
12.3259	167	0.0001518
12.3266	300	0.00027269
12.3273	200	0.00018179
12.3279	200	0.00018179
12.3286	367	0.00033359
12.3293	100	9.0896e-05
12.3299	100	9.0896e-05
12.3306	233	0.00021179
12.3312	167	0.0001518
12.3319	433	0.00039358
12.3326	100	9.0896e-05
12.3332	133	0.00012089
12.3339	367	0.00033359
12.3346	67	6.09e-05
12.3352	367	0.00033359
12.3359	133	0.00012089
12.3366	100	9.0896e-05
12.3372	200	0.00018179
12.3379	133	0.00012089
12.3386	33	2.9996e-05
12.3392	100	9.0896e-05
12.3399	33	2.9996e-05
12.3405	367	0.00033359
12.3412	167	0.0001518
12.3419	33	2.9996e-05
12.3426	233	0.00021179
12.3432	333	0.00030268
12.3439	133	0.00012089
12.3445	133	0.00012089
12.3452	133	0.00012089
12.3459	67	6.09e-05
12.3465	133	0.00012089
12.3472	233	0.00021179
12.3478	333	0.00030268
12.3485	33	2.9996e-05
12.3492	133	0.00012089
12.3498	100	9.0896e-05
12.3505	100	9.0896e-05
12.3511	133	0.00012089
12.3518	67	6.09e-05
12.3525	100	9.0896e-05
12.3532	67	6.09e-05
12.3538	133	0.00012089
12.3545	67	6.09e-05
12.3552	33	2.9996e-05
12.3558	0	0
12.3565	67	6.09e-05
12.3571	300	0.00027269
12.3578	200	0.00018179
12.3585	33	2.9996e-05
12.3591	200	0.00018179
12.3598	300	0.00027269
12.3605	133	0.00012089
12.3612	133	0.00012089
12.3618	100	9.0896e-05
12.3625	33	2.9996e-05
12.3632	467	0.00042448
12.3638	33	2.9996e-05
12.3645	100	9.0896e-05
12.3651	100	9.0896e-05
12.3658	67	6.09e-05
12.3665	467	0.00042448
12.3672	67	6.09e-05
12.3678	33	2.9996e-05
12.3685	67	6.09e-05
12.3692	333	0.00030268
12.3698	100	9.0896e-05
12.3705	200	0.00018179
12.3712	167	0.0001518
12.3718	467	0.00042448
12.3725	133	0.00012089
12.3731	100	9.0896e-05
12.3738	167	0.0001518
12.3747	100	9.0896e-05
12.3754	300	0.00027269
12.376	167	0.0001518
12.3767	67	6.09e-05
12.3774	167	0.0001518
12.3781	133	0.00012089
12.3787	67	6.09e-05
12.3794	200	0.00018179
12.3801	33	2.9996e-05
12.3807	100	9.0896e-05
12.3814	167	0.0001518
12.382	267	0.00024269
12.3827	300	0.00027269
12.3834	133	0.00012089
12.384	100	9.0896e-05
12.3847	167	0.0001518
12.3854	267	0.00024269
12.386	67	6.09e-05
12.3867	67	6.09e-05
12.3874	0	0
12.388	67	6.09e-05
12.3887	67	6.09e-05
12.3894	133	0.00012089
12.39	133	0.00012089
12.3907	67	6.09e-05
12.3914	233	0.00021179
12.392	67	6.09e-05
12.3927	367	0.00033359
12.3934	100	9.0896e-05
12.394	133	0.00012089
12.3947	67	6.09e-05
12.3954	67	6.09e-05
12.3961	67	6.09e-05
12.3968	133	0.00012089
12.3975	67	6.09e-05
12.3981	67	6.09e-05
12.3988	100	9.0896e-05
12.3995	0	0
12.4001	0	0
12.4008	133	0.00012089
12.4015	0	0
12.4021	67	6.09e-05
12.4028	100	9.0896e-05
12.4034	133	0.00012089
12.4041	33	2.9996e-05
12.4047	133	0.00012089
12.4054	0	0
12.4061	67	6.09e-05
12.4067	0	0
12.4074	100	9.0896e-05
12.4081	100	9.0896e-05
12.4087	0	0
12.4094	133	0.00012089
12.4101	133	0.00012089
12.4107	33	2.9996e-05
12.4114	0	0
12.4121	100	9.0896e-05
12.4127	67	6.09e-05
12.4134	33	2.9996e-05
12.4141	0	0
12.4148	167	0.0001518
12.4154	100	9.0896e-05
12.4161	0	0
12.4168	100	9.0896e-05
12.4174	133	0.00012089
12.4181	167	0.0001518
12.4187	0	0
12.4194	233	0.00021179
12.4201	33	2.9996e-05
12.4207	133	0.00012089
12.4214	33	2.9996e-05
12.422	100	9.0896e-05
12.4227	67	6.09e-05
12.4233	133	0.00012089
12.424	133	0.00012089
12.4247	0	0
12.4254	133	0.00012089
12.4261	200	0.00018179
12.4268	67	6.09e-05
12.4274	67	6.09e-05
12.4281	0	0
12.4288	167	0.0001518
12.4295	67	6.09e-05
12.4301	0	0
12.4308	0	0
12.4314	67	6.09e-05
12.4321	0	0
12.4328	67	6.09e-05
12.4334	233	0.00021179
12.4341	100	9.0896e-05
12.4348	67	6.09e-05
12.4355	100	9.0896e-05
12.4361	67	6.09e-05
12.4368	0	0
12.4374	0	0
12.4381	0	0
12.4387	133	0.00012089
12.4394	100	9.0896e-05
12.44	133	0.00012089
12.4407	67	6.09e-05
12.4413	33	2.9996e-05
12.442	0	0
12.4427	67	6.09e-05
12.4433	33	2.9996e-05
12.444	0	0
12.4446	0	0
12.4453	0	0
12.4459	0	0
12.4466	100	9.0896e-05
12.4472	33	2.9996e-05
12.4479	33	2.9996e-05
12.4486	0	0
12.4492	0	0
12.4499	0	0
12.4506	233	0.00021179
12.4512	33	2.9996e-05
12.4519	0	0
12.4525	33	2.9996e-05
12.4532	33	2.9996e-05
12.4539	33	2.9996e-05
12.4546	33	2.9996e-05
12.4552	100	9.0896e-05
12.4559	0	0
12.4566	0	0
12.4572	100	9.0896e-05
12.4579	0	0
12.4586	200	0.00018179
12.4592	33	2.9996e-05
12.4599	67	6.09e-05
12.4605	0	0
12.4612	233	0.00021179
12.4618	67	6.09e-05
12.4625	67	6.09e-05
12.4632	33	2.9996e-05
12.4638	0	0
12.4645	0	0
12.4651	167	0.0001518
12.4658	33	2.9996e-05
12.4665	0	0
12.4671	0	0
12.4678	33	2.9996e-05
12.4685	0	0
12.4691	33	2.9996e-05
12.4698	33	2.9996e-05
12.4704	167	0.0001518
12.4711	0	0
12.4718	0	0
12.4725	33	2.9996e-05
12.4731	167	0.0001518
12.4738	0	0
12.4745	0	0
12.4752	0	0
12.4759	33	2.9996e-05
12.4766	33	2.9996e-05
12.4773	133	0.00012089
12.4779	0	0
12.4786	0	0
12.4793	67	6.09e-05
12.4799	33	2.9996e-05
12.4806	233	0.00021179
12.4812	0	0
12.4819	100	9.0896e-05
12.4826	0	0
12.4832	0	0
12.4839	0	0
12.4845	33	2.9996e-05
12.4852	33	2.9996e-05
12.4859	0	0
12.4866	167	0.0001518
12.4872	33	2.9996e-05
12.4879	67	6.09e-05
12.4885	33	2.9996e-05
12.4892	100	9.0896e-05
12.4899	0	0
12.4906	33	2.9996e-05
12.4912	33	2.9996e-05
12.4919	0	0
12.4925	33	2.9996e-05
12.4932	67	6.09e-05
12.4939	67	6.09e-05
12.4945	0	0
12.4952	0	0
12.4959	267	0.00024269
12.4965	0	0
12.4972	0	0
12.4978	0	0
12.4985	0	0
12.4992	0	0
12.4998	0	0
12.5005	67	6.09e-05
12.5012	0	0
12.5018	0	0
12.5025	0	0
12.5032	33	2.9996e-05
12.5038	67	6.09e-05
12.5045	0	0
12.5052	100	9.0896e-05
12.5058	67	6.09e-05
12.5065	0	0
12.5072	0	0
12.5078	133	0.00012089
12.5085	0	0
12.5092	0	0
12.5099	0	0
12.5105	0	0
12.5112	0	0
12.5118	0	0
12.5125	0	0
12.5132	0	0
12.5138	0	0
12.5145	0	0
12.5152	0	0
12.5158	0	0
12.5165	0	0
12.5172	0	0
12.5178	0	0
12.5185	0	0
12.5192	0	0
12.5198	0	0
12.5205	0	0
12.5211	0	0
12.5218	0	0
12.5225	0	0
12.5232	0	0
12.5238	0	0
12.5246	0	0
12.5253	0	0
12.5259	0	0
12.5266	0	0
12.5273	0	0
12.5279	0	0
12.5286	0	0
12.5292	0	0
12.5299	0	0
12.5306	0	0
12.5312	0	0
12.5319	0	0
12.5325	0	0
12.5332	0	0
12.5334	0	0
12.5336	0	0
12.5339	0	0
12.5341	0	0
12.5343	0	0
12.5345	0	0
12.5347	0	0
12.5349	0	0
12.5352	0	0
12.5353	0	0
12.5356	0	0
12.5358	0	0
12.536	0	0
12.5362	0	0
12.5364	0	0
12.5366	0	0
12.5368	0	0
12.537	0	0
12.5373	0	0
12.5375	0	0
12.5377	0	0
12.5379	0	0
12.5381	667	0.00060627
12.5383	0	0
12.5385	0	0
12.5388	0	0
12.5389	1333	0.0012116
12.5392	0	0
12.5394	0	0
12.5396	0	0
12.5398	0	0
12.54	0	0
12.5402	0	0
12.5404	0	0
12.5406	0	0
12.5408	0	0
12.5411	0	0
12.5413	0	0
12.5415	0	0
12.5417	0	0
12.5419	0	0
12.5421	0	0
12.5423	0	0
12.5425	0	0
12.5427	333	0.00030268
12.543	0	0
12.5432	667	0.00060627
12.5434	0	0
12.5436	0	0
12.5438	0	0
12.544	0	0
12.5442	0	0
12.5444	0	0
12.5446	0	0
12.5448	0	0
12.5451	0	0
12.5453	0	0
12.5455	0	0
12.5457	0	0
12.546	0	0
12.5462	0	0
12.5464	0	0
12.5466	0	0
12.5468	0	0
12.547	0	0
12.5472	0	0
12.5474	0	0
12.5477	0	0
12.5478	0	0
12.5481	0	0
12.5483	0	0
12.5485	0	0
12.5487	0	0
12.549	0	0
12.5491	0	0
12.5494	0	0
12.5496	0	0
12.5498	0	0
12.55	0	0
12.5502	0	0
12.5504	0	0
12.5506	0	0
12.5508	0	0
12.551	0	0
12.5513	0	0
12.5515	0	0
12.5517	0	0
12.5519	0	0
12.5521	0	0
12.5523	0	0
12.5525	0	0
12.5527	0	0
12.553	0	0
12.5532	0	0
12.5534	0	0
12.5536	0	0
12.5538	0	0
12.554	0	0
12.5542	0	0
12.5544	0	0
12.5546	0	0
12.5549	0	0
12.555	0	0
12.5553	0	0
12.5556	0	0
12.5557	0	0
12.556	0	0
12.5562	0	0
12.5564	0	0
12.5566	0	0
12.5568	0	0
12.557	0	0
12.5572	0	0
12.5574	0	0
12.5576	0	0
12.5579	0	0
12.5581	0	0
12.5583	0	0
12.5585	0	0
12.5587	0	0
12.5589	0	0
12.5591	0	0
12.5593	0	0
12.5595	0	0
12.5598	0	0
12.56	0	0
12.5602	0	0
12.5604	0	0
12.5606	0	0
12.5608	0	0
12.561	0	0
12.5612	0	0
12.5615	0	0
12.5617	0	0
12.5619	0	0
12.5621	0	0
12.5623	0	0
12.5625	0	0
12.5627	0	0
12.5629	0	0
12.5632	0	0
12.5634	0	0
12.5636	0	0
12.5638	0	0
12.564	333	0.00030268
12.5642	0	0
12.5644	0	0
12.5646	0	0
12.5648	0	0
12.5651	0	0
12.5653	0	0
12.5655	0	0
12.5657	0	0
12.5659	0	0
12.5661	0	0
12.5663	0	0
12.5665	0	0
12.5667	0	0
12.5669	0	0
12.5671	0	0
12.5674	0	0
12.5676	0	0
12.5678	0	0
12.568	0	0
12.5682	667	0.00060627
12.5684	0	0
12.5687	0	0
12.5689	0	0
12.5691	0	0
12.5693	0	0
12.5695	0	0
12.5697	0	0
12.5699	0	0
12.5701	1000	0.00090896
12.5703	0	0
12.5705	0	0
12.5708	0	0
12.571	0	0
12.5712	0	0
12.5714	0	0
12.5717	0	0
12.5719	0	0
12.5721	0	0
12.5723	0	0
12.5726	0	0
12.5727	0	0
12.573	0	0
12.5732	0	0
12.5734	0	0
12.5736	0	0
12.5738	0	0
12.574	0	0
12.5744	0	0
12.5747	0	0
12.5751	0	0
12.5754	0	0
12.5756	0	0
12.5758	0	0
12.576	0	0
12.5763	0	0
12.5765	0	0
12.5767	0	0
12.577	0	0
12.5772	0	0
12.5774	0	0
12.5776	0	0
12.5779	0	0
12.5781	0	0
12.5784	0	0
12.5786	0	0
12.5788	0	0
12.579	0	0
12.5792	0	0
12.5795	0	0
12.5797	0	0
12.5799	0	0
12.5801	0	0
12.5803	0	0
12.5806	0	0
12.5807	0	0
12.581	0	0
12.5812	0	0
12.5814	0	0
12.5816	0	0
12.5818	0	0
12.582	0	0
12.5822	0	0
12.5824	0	0
12.5826	0	0
12.5829	0	0
12.5831	0	0
12.5833	0	0
12.5835	0	0
12.5837	0	0
12.5839	0	0
12.5841	0	0
12.5843	0	0
12.5845	0	0
12.5848	0	0
12.5849	0	0
12.5852	0	0
12.5854	0	0
12.5856	0	0
12.5858	0	0
12.586	0	0
12.5862	0	0
12.5865	0	0
12.5868	0	0
12.587	0	0
12.5872	0	0
12.5874	0	0
12.5876	0	0
12.5878	0	0
12.588	0	0
12.5882	0	0
12.5885	0	0
12.5886	0	0
12.5889	0	0
12.5891	0	0
12.5893	0	0
12.5895	0	0
12.5897	0	0
12.5899	0	0
12.5901	0	0
12.5903	0	0
12.5905	667	0.00060627
12.5908	0	0
12.591	0	0
12.5912	0	0
12.5914	0	0
12.5916	0	0
12.5918	0	0
12.592	0	0
12.5922	0	0
12.5924	0	0
12.5926	667	0.00060627
12.5928	0	0
12.5931	0	0
12.5933	0	0
12.5935	0	0
12.5937	0	0
12.5939	0	0
12.5941	0	0
12.5943	0	0
12.5945	0	0
12.5947	333	0.00030268
12.595	0	0
12.5952	0	0
12.5954	0	0
12.5956	0	0
12.5958	0	0
12.596	0	0
12.5962	0	0
12.5964	0	0
12.5967	0	0
12.5969	0	0
12.5971	0	0
12.5973	0	0
12.5975	0	0
12.5977	0	0
12.5979	0	0
12.5981	0	0
12.5984	0	0
12.5986	0	0
12.5988	0	0
12.599	0	0
12.5992	0	0
12.5994	0	0
12.5996	667	0.00060627
[truncated: 6,517 more rows]
