# Supplementary material for: Analysis of Floral Color Differences between Different Ecological Conditions of Clematis tangutica (Maxim.) Korsh
Source: Molecules. 2023 Jan 3;28(1):462. doi: 10.3390/molecules28010462 (PMC9824731; doi:10.3390/molecules28010462)
Supplement: Supplementary file 1 [file molecules-28-00462-s001.zip › Table S2/76Peak list-P.xlsx]

## Sheet: Sheet1
Time（min)	Area(counts)	%Area	Height(cps)	%Height	Width(min)	Baseline Type
0.004379	1404.1	4.1601e-05	2259.58	0.00045048	0.0133	Valley
0.0292	1573.99	4.6635e-05	2473.1	0.00049305	0.0165	Valley
0.0319	412.231	1.2214e-05	2242.86	0.00044714	0.00405	Valley
0.04	1558.47	4.6175e-05	2206.16	0.00043983	0.0178	Valley
0.0744	3072.01	9.1019e-05	1917.25	0.00038223	0.0434	Valley
0.1057	795.057	2.3556e-05	1743.3	0.00034755	0.0164	Valley
0.1182	744.393	2.2055e-05	2305.91	0.00045971	0.0138	Valley
0.1262	85.984	2.5476e-06	911.604	0.00018174	0.0027167	Base to Base
0.1511	1386.17	4.107e-05	2175.95	0.0004338	0.0251	Valley
0.1717	878.438	2.6027e-05	1427.26	0.00028454	0.0194	Valley
0.1741	173.04	5.1269e-06	1269.41	0.00025307	0.0034	Valley
0.1785	356.924	1.0575e-05	1312.73	0.00026171	0.0069667	Valley
0.1836	126.703	3.754e-06	1105.46	0.00022039	0.0040667	Base to Base
0.1918	232.607	6.8918e-06	979.1	0.0001952	0.00755	Base to Base
0.1951	13.6734	4.0512e-07	332.658	6.632e-05	0.0013667	Base to Base
0.1978	246.197	7.2945e-06	1760.92	0.00035106	0.0062167	Base to Base
0.2031	71.668	2.1234e-06	765.981	0.00015271	0.0029333	Base to Base
0.2058	73.1645	2.1678e-06	1081.44	0.0002156	0.0027333	Base to Base
0.211	118.253	3.5037e-06	955.907	0.00019057	0.0040667	Base to Base
0.213	52.197	1.5465e-06	779.268	0.00015536	0.00205	Base to Base
0.2147	35.3393	1.0471e-06	551.91	0.00011003	0.0020333	Base to Base
0.2201	144.995	4.296e-06	748.277	0.00014918	0.00615	Base to Base
0.2227	51.7893	1.5344e-06	1015.66	0.00020249	0.0020333	Base to Base
0.2261	36.6655	1.0863e-06	693.745	0.00013831	0.0027167	Base to Base
0.2287	32.773	9.7102e-07	531.447	0.00010595	0.0026833	Base to Base
0.2324	227.838	6.7505e-06	1168.18	0.00023289	0.0056	Base to Base
0.2366	99.0525	2.9348e-06	955.016	0.0001904	0.0037167	Base to Base
0.2486	281650	0.0083449	167410	0.0334	0.0456	Valley
0.4264	4225300	0.1252	1664900	0.3319	0.2074	Valley
0.6023	38254000	1.1334	5653700	1.1271	0.2171	Valley
0.8441	285670000	8.4638	28789000	5.7395	0.3909	Valley
1.1677	155860000	4.6179	34197000	6.8177	0.3979	Valley
1.6152	8760700	0.2596	1733700	0.3456	0.1881	Valley
1.7402	993590	0.0294	317470	0.0633	0.124	Valley
1.9457	10452000	0.3097	2673900	0.5331	0.1872	Valley
2.1216	68294000	2.0234	12578000	2.5076	0.313	Valley
2.44	138320000	4.0983	21449000	4.2762	0.377	Valley
2.7765	573920000	17.0043	62391000	12.4384	0.4973	Base to Base
3.2733	23655000	0.7009	4414100	0.88	0.1558	Base to Base
3.7234	74155000	2.1971	7331000	1.4615	0.3875	Valley
3.8072	141700000	4.1982	33090000	6.597	0.1318	Valley
3.9651	917910000	27.1962	108990000	21.7284	0.6173	Valley
4.5136	147170	0.0043605	74588	0.0149	0.0482	Base to Base
4.6001	48399000	1.434	12531000	2.4982	0.2832	Base to Base
4.8859	52803000	1.5645	8460400	1.6867	0.3557	Valley
5.2453	66090000	1.9581	10426000	2.0786	0.4485	Valley
5.6844	3774900	0.1118	1103000	0.2199	0.1222	Valley
5.8186	4530600	0.1342	651490	0.1299	0.3217	Valley
6.1262	1246500	0.0369	110660	0.0221	0.2895	Valley
6.5959	2079000	0.0616	247410	0.0493	0.3906	Base to Base
6.7854	33116	0.00098119	17840	0.0035566	0.0762	Base to Base
6.8472	6167.08	0.00018272	2008.36	0.00040039	0.0621	Base to Base
6.9291	143780	0.00426	59835	0.0119	0.0898	Base to Base
7.0236	393790	0.0117	93919	0.0187	0.1996	Base to Base
7.2728	1029400	0.0305	264670	0.0528	0.1747	Base to Base
7.4272	77312	0.0022906	68518	0.0137	0.0301	Base to Base
7.4981	36846000	1.0917	10102000	2.0139	0.1317	Valley
7.6359	206950000	6.1316	36972000	7.371	0.1799	Valley
7.8052	101710000	3.0134	23533000	4.6917	0.3243	Valley
8.227	81434000	2.4128	12877000	2.5673	0.243	Valley
8.3675	49872000	1.4776	11450000	2.2827	0.1762	Valley
8.5298	6810700	0.2018	1477300	0.2945	0.138	Valley
8.753	97350000	2.8843	15155000	3.0214	0.2611	Valley
8.9285	32161000	0.9529	3183400	0.6347	0.3917	Valley
9.3249	9104400	0.2698	715810	0.1427	0.322	Valley
9.6859	52622000	1.5591	11936000	2.3795	0.2264	Valley
9.8835	22523000	0.6673	4587200	0.9145	0.162	Valley
10.0399	12677000	0.3756	3698400	0.7373	0.1804	Valley
10.1893	5932500	0.1758	773400	0.1542	0.1559	Valley
10.3878	7433100	0.2202	1754200	0.3497	0.1278	Valley
10.517	8140900	0.2412	1785100	0.3559	0.1243	Valley
10.6836	10233000	0.3032	905280	0.1805	0.3003	Valley
11.1837	1794500	0.0532	357200	0.0712	0.351	Valley
11.3733	4964100	0.1471	302980	0.0604	0.3337	Valley
11.6384	3081500	0.0913	204980	0.0409	0.2689	Valley
11.8807	3568.47	0.00010573	2107.94	0.00042025	0.0585	Base to Base
11.9118	491.019	1.4548e-05	715.326	0.00014261	0.0237	Base to Base
11.9311	207.301	6.142e-06	372.389	7.4241e-05	0.0236	Base to Base
11.9621	413.118	1.224e-05	969.236	0.00019323	0.0177	Base to Base
11.9989	3879.94	0.00011496	1519.58	0.00030295	0.0746	Valley
12.123	23664	0.00070112	4272.06	0.00085169	0.1332	Valley
12.1952	250970	0.0074358	114620	0.0229	0.0725	Valley
12.2522	88.6679	2.6271e-06	619.963	0.0001236	0.0063161	Base to Base
12.2568	15.9912	4.738e-07	399.319	7.961e-05	0.0013326	Base to Base
12.2587	16.681	4.9423e-07	412.8	8.2297e-05	0.0013336	Base to Base
12.2601	19.5859	5.803e-07	482.313	9.6156e-05	0.0013499	Base to Base
12.2614	25.3061	7.4978e-07	629.051	0.00012541	0.0013326	Base to Base
12.264	39.943	1.1835e-06	555.401	0.00011073	0.0027171	Base to Base
12.2654	1.9628	5.8155e-08	48.363	9.6418e-06	0.0013163	Base to Base
12.2669	17.5993	5.2144e-07	268.116	5.3453e-05	0.0027507	Base to Base
12.2715	53.4455	1.5835e-06	554.477	0.00011054	0.0033325	Base to Base
12.2729	21.5129	6.374e-07	412.662	8.227e-05	0.0021169	Base to Base
12.2778	50.7637	1.5041e-06	441.381	8.7995e-05	0.0043335	Base to Base
12.2793	7.1373	2.1147e-07	182.605	3.6405e-05	0.0013	Base to Base
12.2813	22.408	6.6392e-07	478.079	9.5312e-05	0.0019836	Base to Base
12.2826	3.9978	1.1845e-07	100	1.9936e-05	0.0013326	Base to Base
12.2838	8.6644	2.5671e-07	208.525	4.1572e-05	0.0013336	Base to Base
12.2859	13.3795	3.9641e-07	213.973	4.2658e-05	0.0020172	Base to Base
12.2884	21.9757	6.5111e-07	285.722	5.6963e-05	0.0026662	Base to Base
12.2909	13.1046	3.8827e-07	133.344	2.6584e-05	0.0026164	Base to Base
12.2977	15.6353	4.6325e-07	236.415	4.7133e-05	0.0026174	Base to Base
12.3026	16.86	4.9954e-07	181.636	3.6212e-05	0.0026835	Base to Base
12.3044	3.9651	1.1748e-07	97.7529	1.9488e-05	0.0013163	Base to Base
12.3058	7.9041	2.3419e-07	155.356	3.0972e-05	0.0019999	Base to Base
12.308	25.1862	7.4623e-07	386.082	7.6971e-05	0.0019836	Base to Base
12.3099	18.5457	5.4948e-07	279.107	5.5644e-05	0.0027334	Base to Base
12.3155	28.7665	8.5231e-07	296.102	5.9032e-05	0.0026662	Base to Base
12.3186	4.0326	1.1948e-07	96.9245	1.9323e-05	0.0013499	Base to Base
12.3197	4.5959	1.3617e-07	110.908	2.2111e-05	0.0013163	Base to Base
12.3266	4.7783	1.4157e-07	115.916	2.3109e-05	0.0013672	Base to Base
12.3285	8.7241	2.5848e-07	215.482	4.2959e-05	0.0013326	Base to Base
12.3319	11.9734	3.5475e-07	298.563	5.9523e-05	0.0013326	Base to Base
12.3339	13.3147	3.945e-07	289.346	5.7685e-05	0.0019999	Base to Base
12.3353	13.4271	3.9783e-07	289.059	5.7628e-05	0.0019999	Base to Base
12.3406	18.9525	5.6154e-07	338.203	6.7425e-05	0.0020162	Base to Base
12.3431	15.8478	4.6955e-07	242.397	4.8325e-05	0.0019836	Base to Base
12.3477	21.6716	6.421e-07	301.744	6.0157e-05	0.0026326	Base to Base
12.3573	20.6863	6.129e-07	288.588	5.7534e-05	0.0026499	Base to Base
12.3597	13.9006	4.1186e-07	209.036	4.1674e-05	0.0020671	Base to Base
12.3632	17.5756	5.2074e-07	434	8.6524e-05	0.0013499	Base to Base
12.3665	17.3637	5.1446e-07	411.051	8.1949e-05	0.0019999	Base to Base
12.3692	10.6823	3.165e-07	254.857	5.0809e-05	0.0019999	Base to Base
12.3718	13.3293	3.9493e-07	322.141	6.4223e-05	0.0019826	Base to Base
12.3754	12.5322	3.7131e-07	214.118	4.2687e-05	0.0020833	Base to Base
12.3825	25.1674	7.4567e-07	237.137	4.7277e-05	0.0039663	Base to Base
12.3927	11.4894	3.4041e-07	283.465	5.6513e-05	0.0013499	Base to Base
12.5381	8.3456	2.4727e-07	667	0.00013298	0.00041707	Base to Base
12.5389	16.6381	4.9296e-07	1333	0.00026575	0.00041606	Base to Base
12.5427	4.1666	1.2345e-07	333	6.6388e-05	0.00041707	Base to Base
12.5432	8.3253	2.4667e-07	667	0.00013298	0.00041606	Base to Base
12.564	4.1666	1.2345e-07	333	6.6388e-05	0.00041707	Base to Base
12.5682	8.3456	2.4727e-07	667	0.00013298	0.00041707	Base to Base
12.5701	12.4817	3.6981e-07	1000	0.00019936	0.00041606	Base to Base
12.5905	8.3456	2.4727e-07	667	0.00013298	0.00041707	Base to Base
12.5926	8.3253	2.4667e-07	667	0.00013298	0.00041606	Base to Base
12.5947	4.1666	1.2345e-07	333	6.6388e-05	0.00041707	Base to Base
12.5996	8.6713	2.5692e-07	667	0.00013298	0.00043335	Base to Base
12.6047	4.3292	1.2827e-07	333	6.6388e-05	0.00043335	Base to Base
12.6108	4.3292	1.2827e-07	333	6.6388e-05	0.00043335	Base to Base
12.6154	8.3253	2.4667e-07	667	0.00013298	0.00041606	Base to Base
12.6371	8.997	2.6657e-07	667	0.00013298	0.00044963	Base to Base
12.6443	8.6713	2.5692e-07	667	0.00013298	0.00043335	Base to Base
12.6534	4.1564	1.2315e-07	333	6.6388e-05	0.00041606	Base to Base
12.6646	8.3456	2.4727e-07	667	0.00013298	0.00041707	Base to Base
12.6652	8.3456	2.4727e-07	667	0.00013298	0.00041707	Base to Base
12.6716	4.5019	1.3339e-07	333	6.6388e-05	0.00045064	Base to Base
12.6809	8.6713	2.5692e-07	667	0.00013298	0.00043335	Base to Base
12.6852	4.1666	1.2345e-07	333	6.6388e-05	0.00041707	Base to Base
12.7065	8.6713	2.5692e-07	667	0.00013298	0.00043335	Base to Base
12.7137	8.3253	2.4667e-07	667	0.00013298	0.00041606	Base to Base
12.7323	12.4817	3.6981e-07	1000	0.00019936	0.00041606	Base to Base
12.7483	4.3292	1.2827e-07	333	6.6388e-05	0.00043335	Base to Base
12.75	4.3292	1.2827e-07	333	6.6388e-05	0.00043335	Base to Base
12.7612	8.3456	2.4727e-07	667	0.00013298	0.00041707	Base to Base
12.7677	16.9966	5.0358e-07	750.375	0.0001496	0.00063273	Base to Base
12.7702	8.3456	2.4727e-07	667	0.00013298	0.00041707	Base to Base
12.7883	8.3456	2.4727e-07	667	0.00013298	0.00041707	Base to Base
12.801	8.6713	2.5692e-07	667	0.00013298	0.00043335	Base to Base
12.8027	8.3456	2.4727e-07	667	0.00013298	0.00041707	Base to Base
12.8055	8.3456	2.4727e-07	667	0.00013298	0.00041707	Base to Base
12.8208	12.4817	3.6981e-07	1000	0.00019936	0.00041606	Base to Base
12.8298	4.3292	1.2827e-07	333	6.6388e-05	0.00043335	Base to Base
12.8302	4.1564	1.2315e-07	333	6.6388e-05	0.00041606	Base to Base
12.8328	4.4918	1.3308e-07	333	6.6388e-05	0.00044963	Base to Base
12.8432	4.1666	1.2345e-07	333	6.6388e-05	0.00041707	Base to Base
12.8525	8.3456	2.4727e-07	667	0.00013298	0.00041707	Base to Base
12.871	12.4817	3.6981e-07	1000	0.00019936	0.00041606	Base to Base
12.876	4.6645	1.382e-07	333	6.6388e-05	0.00046692	Base to Base
12.8898	4.1666	1.2345e-07	333	6.6388e-05	0.00041707	Base to Base
12.8961	4.1666	1.2345e-07	333	6.6388e-05	0.00041707	Base to Base
12.9067	8.3456	2.4727e-07	667	0.00013298	0.00041707	Base to Base
12.9169	4.1666	1.2345e-07	333	6.6388e-05	0.00041707	Base to Base
12.9207	8.6713	2.5692e-07	667	0.00013298	0.00043335	Base to Base
12.9254	10.3405	3.0637e-07	667	0.00013298	0.00051676	Base to Base
12.9337	4.1564	1.2315e-07	333	6.6388e-05	0.00041606	Base to Base
12.9394	4.1666	1.2345e-07	333	6.6388e-05	0.00041707	Base to Base
12.9404	8.6713	2.5692e-07	667	0.00013298	0.00043335	Base to Base
12.9444	4.1564	1.2315e-07	333	6.6388e-05	0.00041606	Base to Base
12.9551	8.3456	2.4727e-07	667	0.00013298	0.00041707	Base to Base
12.9555	12.4817	3.6981e-07	1000	0.00019936	0.00041606	Base to Base
12.9594	8.997	2.6657e-07	667	0.00013298	0.00044963	Base to Base
12.9671	4.4918	1.3308e-07	333	6.6388e-05	0.00044963	Base to Base
12.971	8.3253	2.4667e-07	667	0.00013298	0.00041606	Base to Base
12.9841	8.997	2.6657e-07	667	0.00013298	0.00044963	Base to Base
12.9864	4.3292	1.2827e-07	333	6.6388e-05	0.00043335	Base to Base
12.9917	8.3456	2.4727e-07	667	0.00013298	0.00041707	Base to Base
12.9944	12.5122	3.7072e-07	1000	0.00019936	0.00041707	Base to Base
12.9953	16.6381	4.9296e-07	1333	0.00026575	0.00041606	Base to Base
13.0121	9.0174	2.6717e-07	667	0.00013298	0.00045064	Base to Base
13.0188	8.6713	2.5692e-07	667	0.00013298	0.00043335	Base to Base
13.0358	8.3456	2.4727e-07	667	0.00013298	0.00041707	Base to Base
13.0542	8.3456	2.4727e-07	667	0.00013298	0.00041707	Base to Base
13.0618	4.4918	1.3308e-07	333	6.6388e-05	0.00044963	Base to Base
13.0751	4.6544	1.379e-07	333	6.6388e-05	0.0004659	Base to Base
13.0878	12.5122	3.7072e-07	1000	0.00019936	0.00041707	Base to Base
13.0896	4.1564	1.2315e-07	333	6.6388e-05	0.00041606	Base to Base
13.0947	8.3253	2.4667e-07	667	0.00013298	0.00041606	Base to Base
13.1059	12.5122	3.7072e-07	1000	0.00019936	0.00041707	Base to Base
13.1063	4.3292	1.2827e-07	333	6.6388e-05	0.00043335	Base to Base
13.1148	4.1666	1.2345e-07	333	6.6388e-05	0.00041707	Base to Base
13.1271	4.4918	1.3308e-07	333	6.6388e-05	0.00044963	Base to Base
13.1336	4.1666	1.2345e-07	333	6.6388e-05	0.00041707	Base to Base
13.1423	4.1666	1.2345e-07	333	6.6388e-05	0.00041707	Base to Base
13.1481	4.1666	1.2345e-07	333	6.6388e-05	0.00041707	Base to Base
13.1579	4.1666	1.2345e-07	333	6.6388e-05	0.00041707	Base to Base
13.161	8.3456	2.4727e-07	667	0.00013298	0.00041707	Base to Base
13.174	4.1564	1.2315e-07	333	6.6388e-05	0.00041606	Base to Base
13.18	8.6713	2.5692e-07	667	0.00013298	0.00043335	Base to Base
13.1907	4.3292	1.2827e-07	333	6.6388e-05	0.00043335	Base to Base
13.1928	12.4817	3.6981e-07	1000	0.00019936	0.00041606	Base to Base
13.2004	8.3456	2.4727e-07	667	0.00013298	0.00041707	Base to Base
13.2101	4.1666	1.2345e-07	333	6.6388e-05	0.00041707	Base to Base
13.2183	8.3456	2.4727e-07	667	0.00013298	0.00041707	Base to Base
13.2357	4.3292	1.2827e-07	333	6.6388e-05	0.00043335	Base to Base
13.2459	4.1666	1.2345e-07	333	6.6388e-05	0.00041707	Base to Base
13.2516	9.0174	2.6717e-07	667	0.00013298	0.00045064	Base to Base
13.2618	4.1564	1.2315e-07	333	6.6388e-05	0.00041606	Base to Base
13.2793	8.997	2.6657e-07	667	0.00013298	0.00044963	Base to Base
13.2842	4.1666	1.2345e-07	333	6.6388e-05	0.00041707	Base to Base
13.2901	8.3456	2.4727e-07	667	0.00013298	0.00041707	Base to Base
13.292	4.4918	1.3308e-07	333	6.6388e-05	0.00044963	Base to Base
13.3053	8.3253	2.4667e-07	667	0.00013298	0.00041606	Base to Base
13.3064	4.1564	1.2315e-07	333	6.6388e-05	0.00041606	Base to Base
13.3162	13.0005	3.8519e-07	1000	0.00019936	0.00043335	Base to Base
13.3259	4.4918	1.3308e-07	333	6.6388e-05	0.00044963	Base to Base
13.3309	4.1666	1.2345e-07	333	6.6388e-05	0.00041707	Base to Base
13.3316	4.3292	1.2827e-07	333	6.6388e-05	0.00043335	Base to Base
13.3369	8.3253	2.4667e-07	667	0.00013298	0.00041606	Base to Base
13.3413	8.3456	2.4727e-07	667	0.00013298	0.00041707	Base to Base
13.3511	4.3292	1.2827e-07	333	6.6388e-05	0.00043335	Base to Base
13.3621	4.4918	1.3308e-07	333	6.6388e-05	0.00044963	Base to Base
13.3642	8.3253	2.4667e-07	667	0.00013298	0.00041606	Base to Base
13.37	4.1666	1.2345e-07	333	6.6388e-05	0.00041707	Base to Base
13.3717	8.6713	2.5692e-07	667	0.00013298	0.00043335	Base to Base
13.379	8.6713	2.5692e-07	667	0.00013298	0.00043335	Base to Base
13.383	12.5122	3.7072e-07	1000	0.00019936	0.00041707	Base to Base
13.3996	8.3253	2.4667e-07	667	0.00013298	0.00041606	Base to Base
13.4011	8.3456	2.4727e-07	667	0.00013298	0.00041707	Base to Base
13.4568	8.3456	2.4727e-07	667	0.00013298	0.00041707	Base to Base
13.4603	4.3292	1.2827e-07	333	6.6388e-05	0.00043335	Base to Base
13.4678	4.5019	1.3339e-07	333	6.6388e-05	0.00045064	Base to Base
13.4727	8.3456	2.4727e-07	667	0.00013298	0.00041707	Base to Base
13.5034	4.1564	1.2315e-07	333	6.6388e-05	0.00041606	Base to Base
13.5263	4.6645	1.382e-07	333	6.6388e-05	0.00046692	Base to Base
13.5325	4.1666	1.2345e-07	333	6.6388e-05	0.00041707	Base to Base
13.5347	8.3253	2.4667e-07	667	0.00013298	0.00041606	Base to Base
13.5366	4.6544	1.379e-07	333	6.6388e-05	0.0004659	Base to Base
13.5434	4.5019	1.3339e-07	333	6.6388e-05	0.00045064	Base to Base
13.5464	4.1666	1.2345e-07	333	6.6388e-05	0.00041707	Base to Base
13.5502	4.4918	1.3308e-07	333	6.6388e-05	0.00044963	Base to Base
13.5544	12.8379	3.8037e-07	680.847	0.00013574	0.00063375	Base to Base
13.5583	4.1666	1.2345e-07	333	6.6388e-05	0.00041707	Base to Base
13.5608	8.3456	2.4727e-07	667	0.00013298	0.00041707	Base to Base
13.5708	4.1666	1.2345e-07	333	6.6388e-05	0.00041707	Base to Base
13.5833	4.1564	1.2315e-07	333	6.6388e-05	0.00041606	Base to Base
13.5896	8.6713	2.5692e-07	667	0.00013298	0.00043335	Base to Base
13.5902	13.0005	3.8519e-07	1000	0.00019936	0.00043335	Base to Base
13.594	4.1564	1.2315e-07	333	6.6388e-05	0.00041606	Base to Base
13.6094	4.1666	1.2345e-07	333	6.6388e-05	0.00041707	Base to Base
13.613	16.6788	4.9417e-07	1333	0.00026575	0.00041707	Base to Base
13.6366	4.3292	1.2827e-07	333	6.6388e-05	0.00043335	Base to Base
13.6488	8.997	2.6657e-07	667	0.00013298	0.00044963	Base to Base
13.6618	8.3253	2.4667e-07	667	0.00013298	0.00041606	Base to Base
13.6627	8.6713	2.5692e-07	667	0.00013298	0.00043335	Base to Base
13.673	12.5122	3.7072e-07	1000	0.00019936	0.00041707	Base to Base
13.6891	8.3456	2.4727e-07	667	0.00013298	0.00041707	Base to Base
13.702	8.3456	2.4727e-07	667	0.00013298	0.00041707	Base to Base
13.705	12.4817	3.6981e-07	1000	0.00019936	0.00041606	Base to Base
13.7197	4.319	1.2797e-07	333	6.6388e-05	0.00043233	Base to Base
13.7429	17.3297	5.1345e-07	1333	0.00026575	0.00043335	Base to Base
13.7466	8.997	2.6657e-07	667	0.00013298	0.00044963	Base to Base
13.7483	4.4918	1.3308e-07	333	6.6388e-05	0.00044963	Base to Base
13.7498	8.3456	2.4727e-07	667	0.00013298	0.00041707	Base to Base
13.7692	8.3253	2.4667e-07	667	0.00013298	0.00041606	Base to Base
13.7728	4.1564	1.2315e-07	333	6.6388e-05	0.00041606	Base to Base
13.7789	4.4918	1.3308e-07	333	6.6388e-05	0.00044963	Base to Base
13.7794	9.0174	2.6717e-07	667	0.00013298	0.00045064	Base to Base
13.7931	4.3292	1.2827e-07	333	6.6388e-05	0.00043335	Base to Base
13.8164	8.3253	2.4667e-07	667	0.00013298	0.00041606	Base to Base
13.8171	12.5122	3.7072e-07	1000	0.00019936	0.00041707	Base to Base
13.8284	19.989	5.9225e-07	1000	0.00019936	0.0006663	Base to Base
13.8398	12.5122	3.7072e-07	1000	0.00019936	0.00041707	Base to Base
13.8532	4.1564	1.2315e-07	333	6.6388e-05	0.00041606	Base to Base
13.8566	4.1666	1.2345e-07	333	6.6388e-05	0.00041707	Base to Base
13.865	8.6713	2.5692e-07	667	0.00013298	0.00043335	Base to Base
13.8661	4.3292	1.2827e-07	333	6.6388e-05	0.00043335	Base to Base
13.8948	4.1666	1.2345e-07	333	6.6388e-05	0.00041707	Base to Base
13.8968	4.6645	1.382e-07	333	6.6388e-05	0.00046692	Base to Base
13.9031	8.3456	2.4727e-07	667	0.00013298	0.00041707	Base to Base
13.9305	8.3456	2.4727e-07	667	0.00013298	0.00041707	Base to Base
13.9328	8.3253	2.4667e-07	667	0.00013298	0.00041606	Base to Base
13.9377	4.1564	1.2315e-07	333	6.6388e-05	0.00041606	Base to Base
13.9421	12.4817	3.6981e-07	1000	0.00019936	0.00041606	Base to Base
13.9433	4.1666	1.2345e-07	333	6.6388e-05	0.00041707	Base to Base
13.9531	4.3292	1.2827e-07	333	6.6388e-05	0.00043335	Base to Base
13.9604	12.4817	3.6981e-07	1000	0.00019936	0.00041606	Base to Base
13.9618	4.1564	1.2315e-07	333	6.6388e-05	0.00041606	Base to Base
13.9639	4.1666	1.2345e-07	333	6.6388e-05	0.00041707	Base to Base
13.981	8.3253	2.4667e-07	667	0.00013298	0.00041606	Base to Base
13.9829	4.1564	1.2315e-07	333	6.6388e-05	0.00041606	Base to Base
13.9881	8.3253	2.4667e-07	667	0.00013298	0.00041606	Base to Base
13.9923	4.1666	1.2345e-07	333	6.6388e-05	0.00041707	Base to Base
