# Supplementary material for: Analysis of Floral Color Differences between Different Ecological Conditions of Clematis tangutica (Maxim.) Korsh
Source: Molecules. 2023 Jan 3;28(1):462. doi: 10.3390/molecules28010462 (PMC9824731; doi:10.3390/molecules28010462)
Supplement: Supplementary file 1 [file molecules-28-00462-s001.zip › Table S2/77Data list-P.xlsx]

## Sheet: Sheet1
Time（min)	Intensity(cps)	%Max.Intensity
0	0	0
0.0008	1367	0.001289
0.0014	1500	0.0014144
0.0021	1467	0.0013832
0.0029	1267	0.0011947
0.0035	2033	0.0019169
0.0042	1833	0.0017283
0.0049	1600	0.0015086
0.0056	1767	0.0016661
0.0063	1767	0.0016661
0.007	2267	0.0021376
0.0076	1700	0.0016029
0.0083	2233	0.0021055
0.009	1933	0.0018226
0.0097	1967	0.0018547
0.0104	1633	0.0015398
0.0111	1900	0.0017915
0.0118	2033	0.0019169
0.0124	1433	0.0013512
0.0131	2467	0.0023261
0.0138	1933	0.0018226
0.0145	2100	0.0019801
0.0152	1567	0.0014775
0.0158	2367	0.0022319
0.0165	1567	0.0014775
0.0172	2267	0.0021376
0.0179	2167	0.0020433
0.0186	1733	0.0016341
0.0193	2067	0.001949
0.02	1933	0.0018226
0.0206	1833	0.0017283
0.0213	1767	0.0016661
0.022	2100	0.0019801
0.0228	1667	0.0015718
0.0237	1867	0.0017604
0.0244	1400	0.0013201
0.0251	2067	0.001949
0.0258	1900	0.0017915
0.0265	1633	0.0015398
0.0271	1133	0.0010683
0.0278	2033	0.0019169
0.0285	1900	0.0017915
0.0292	2033	0.0019169
0.0299	1833	0.0017283
0.0306	2067	0.001949
0.0313	1833	0.0017283
0.032	2067	0.001949
0.0326	1900	0.0017915
0.0333	2067	0.001949
0.034	1533	0.0014455
0.0347	1867	0.0017604
0.0354	1967	0.0018547
0.0361	2200	0.0020744
0.0368	1833	0.0017283
0.0374	2267	0.0021376
0.0381	2233	0.0021055
0.0388	1700	0.0016029
0.0395	1133	0.0010683
0.0402	2500	0.0023573
0.0408	1733	0.0016341
0.0415	1733	0.0016341
0.0423	1833	0.0017283
0.0429	1133	0.0010683
0.0436	1300	0.0012258
0.0443	2300	0.0021687
0.045	2833	0.0026713
0.0457	1533	0.0014455
0.0464	2167	0.0020433
0.047	1167	0.0011004
0.0478	1433	0.0013512
0.0485	1900	0.0017915
0.0491	2267	0.0021376
0.0498	2300	0.0021687
0.0505	1467	0.0013832
0.0512	1967	0.0018547
0.0519	2000	0.0018858
0.0526	2133	0.0020112
0.0533	2033	0.0019169
0.054	1800	0.0016972
0.0547	1900	0.0017915
0.0554	2067	0.001949
0.056	2300	0.0021687
0.0567	2100	0.0019801
0.0574	2500	0.0023573
0.0581	1867	0.0017604
0.0588	1667	0.0015718
0.0595	1733	0.0016341
0.0602	2067	0.001949
0.0609	1767	0.0016661
0.0615	1633	0.0015398
0.0622	2400	0.002263
0.0629	1433	0.0013512
0.0635	1900	0.0017915
0.0642	2267	0.0021376
0.0649	2300	0.0021687
0.0657	1567	0.0014775
0.0663	1967	0.0018547
0.067	2567	0.0024204
0.0678	2233	0.0021055
0.0684	2467	0.0023261
0.0691	1400	0.0013201
0.0698	1967	0.0018547
0.0708	1900	0.0017915
0.0715	1667	0.0015718
0.0722	1867	0.0017604
0.0729	1500	0.0014144
0.0737	1800	0.0016972
0.0744	1900	0.0017915
0.0751	1500	0.0014144
0.0758	2033	0.0019169
0.0764	1433	0.0013512
0.0771	1633	0.0015398
0.0778	2700	0.0025458
0.0785	2067	0.001949
0.0792	1433	0.0013512
0.0798	1633	0.0015398
0.0805	1833	0.0017283
0.0812	1800	0.0016972
0.0819	1767	0.0016661
0.0826	2200	0.0020744
0.0833	1933	0.0018226
0.0839	1633	0.0015398
0.0846	1633	0.0015398
0.0853	1733	0.0016341
0.086	1900	0.0017915
0.0866	2400	0.002263
0.0873	2233	0.0021055
0.088	1600	0.0015086
0.0887	1967	0.0018547
0.0893	2033	0.0019169
0.09	1900	0.0017915
0.0908	1667	0.0015718
0.0915	2467	0.0023261
0.0922	2333	0.0021998
0.0929	1867	0.0017604
0.0936	2467	0.0023261
0.0943	1600	0.0015086
0.095	1700	0.0016029
0.0956	2033	0.0019169
0.0963	1667	0.0015718
0.097	2533	0.0023884
0.0977	1967	0.0018547
0.0984	1567	0.0014775
0.0991	1867	0.0017604
0.0998	2033	0.0019169
0.1004	1867	0.0017604
0.1011	1933	0.0018226
0.1018	1500	0.0014144
0.1025	2433	0.0022941
0.1032	1467	0.0013832
0.1038	1767	0.0016661
0.1045	2467	0.0023261
0.1052	1833	0.0017283
0.1058	1967	0.0018547
0.1065	1200	0.0011315
0.1072	1900	0.0017915
0.1079	1233	0.0011626
0.1086	1433	0.0013512
0.1093	1600	0.0015086
0.11	1633	0.0015398
0.1106	1800	0.0016972
0.1113	1700	0.0016029
0.112	2533	0.0023884
0.1127	1600	0.0015086
0.1134	1267	0.0011947
0.114	1967	0.0018547
0.1147	1900	0.0017915
0.1154	1567	0.0014775
0.1161	1633	0.0015398
0.1168	1933	0.0018226
0.1174	1200	0.0011315
0.1181	1567	0.0014775
0.1189	2300	0.0021687
0.1195	2933	0.0027655
0.1202	1767	0.0016661
0.1209	1533	0.0014455
0.1216	1000	0.00094291
0.1223	1767	0.0016661
0.123	1700	0.0016029
0.1237	2000	0.0018858
0.1243	1567	0.0014775
0.1251	1233	0.0011626
0.1258	1800	0.0016972
0.1264	2400	0.002263
0.1271	2267	0.0021376
0.1279	2467	0.0023261
0.1286	1700	0.0016029
0.1292	1867	0.0017604
0.1299	2300	0.0021687
0.1306	2500	0.0023573
0.1313	2400	0.002263
0.132	2767	0.002609
0.1326	2067	0.001949
0.1333	1433	0.0013512
0.134	1667	0.0015718
0.1347	1633	0.0015398
0.1354	1733	0.0016341
0.136	2133	0.0020112
0.1367	1700	0.0016029
0.1374	2033	0.0019169
0.138	1867	0.0017604
0.1387	1833	0.0017283
0.1394	1500	0.0014144
0.1401	1600	0.0015086
0.1408	1533	0.0014455
0.1415	1667	0.0015718
0.1422	2433	0.0022941
0.1429	1900	0.0017915
0.1436	1933	0.0018226
0.1442	2500	0.0023573
0.1449	2733	0.002577
0.1456	1967	0.0018547
0.1463	1800	0.0016972
0.147	1333	0.0012569
0.1476	1533	0.0014455
0.1483	1600	0.0015086
0.149	1133	0.0010683
0.1497	2200	0.0020744
0.1503	1767	0.0016661
0.151	1233	0.0011626
0.1517	1900	0.0017915
0.1525	2867	0.0027033
0.1532	1833	0.0017283
0.1539	1767	0.0016661
0.1545	2000	0.0018858
0.1552	2500	0.0023573
0.1559	1533	0.0014455
0.1566	1567	0.0014775
0.1573	1700	0.0016029
0.158	2200	0.0020744
0.1587	1933	0.0018226
0.1593	1833	0.0017283
0.16	2367	0.0022319
0.1607	1800	0.0016972
0.1614	1700	0.0016029
0.1621	1867	0.0017604
0.1628	1733	0.0016341
0.1635	1800	0.0016972
0.1642	2000	0.0018858
0.1648	2100	0.0019801
0.1655	2300	0.0021687
0.1662	1733	0.0016341
0.1668	2333	0.0021998
0.1675	1367	0.001289
0.1682	1867	0.0017604
0.1689	1867	0.0017604
0.1696	1767	0.0016661
0.1702	1833	0.0017283
0.1709	2200	0.0020744
0.1716	1733	0.0016341
0.1724	1833	0.0017283
0.1731	1467	0.0013832
0.1738	2467	0.0023261
0.1745	2100	0.0019801
0.1751	1733	0.0016341
0.1758	1367	0.001289
0.1765	1833	0.0017283
0.1772	1333	0.0012569
0.1779	1500	0.0014144
0.1786	1700	0.0016029
0.1793	2100	0.0019801
0.1801	2000	0.0018858
0.1809	1467	0.0013832
0.1815	1300	0.0012258
0.1822	1733	0.0016341
0.1829	1633	0.0015398
0.1836	2100	0.0019801
0.1843	833	0.00078544
0.185	1900	0.0017915
0.1856	1633	0.0015398
0.1863	1667	0.0015718
0.187	1533	0.0014455
0.1878	1600	0.0015086
0.1884	2600	0.0024516
0.1891	2400	0.002263
0.1898	2400	0.002263
0.1905	1567	0.0014775
0.1911	1467	0.0013832
0.1918	1700	0.0016029
0.1926	1567	0.0014775
0.1933	1600	0.0015086
0.1939	1833	0.0017283
0.1946	1433	0.0013512
0.1953	2067	0.001949
0.196	1700	0.0016029
0.1967	1600	0.0015086
0.1974	1967	0.0018547
0.1981	1933	0.0018226
0.1988	1700	0.0016029
0.1995	1767	0.0016661
0.2002	1800	0.0016972
0.2009	1467	0.0013832
0.2016	1067	0.0010061
0.2022	1733	0.0016341
0.2029	2300	0.0021687
0.2036	1967	0.0018547
0.2043	1967	0.0018547
0.2054	2100	0.0019801
0.206	1533	0.0014455
0.2067	1733	0.0016341
0.2074	1767	0.0016661
0.2081	1600	0.0015086
0.2087	2167	0.0020433
0.2094	1933	0.0018226
0.2101	1533	0.0014455
0.2108	1933	0.0018226
0.2114	1800	0.0016972
0.2121	2300	0.0021687
0.2129	2500	0.0023573
0.2136	1967	0.0018547
0.2142	2400	0.002263
0.2149	2033	0.0019169
0.2156	1867	0.0017604
0.2163	2367	0.0022319
0.2169	1467	0.0013832
0.2176	2033	0.0019169
0.2184	2100	0.0019801
0.219	2500	0.0023573
0.2197	2067	0.001949
0.2204	2200	0.0020744
0.2211	2500	0.0023573
0.2218	1433	0.0013512
0.2225	2067	0.001949
0.2233	1600	0.0015086
0.224	1633	0.0015398
0.2247	1867	0.0017604
0.2253	1667	0.0015718
0.226	2100	0.0019801
0.2267	1967	0.0018547
0.2274	1600	0.0015086
0.2281	1700	0.0016029
0.2288	1900	0.0017915
0.2294	2033	0.0019169
0.2301	1533	0.0014455
0.2308	2567	0.0024204
0.2321	2481	0.0023393
0.2333	2683	0.0025298
0.2345	2859	0.0026958
0.2358	2687	0.0025336
0.237	3229	0.0030446
0.2383	2104	0.0019839
0.2395	3050	0.0028759
0.2407	3844	0.0036245
0.2424	150010	0.1414
0.244	150950	0.1423
0.2457	152500	0.1438
0.2473	155560	0.1467
0.249	152470	0.1438
0.2506	139400	0.1314
0.2532	107010	0.1009
0.2558	92485	0.0872
0.2584	106320	0.1002
0.2611	106240	0.1002
0.264	102710	0.0968
0.267	88158	0.0831
0.2699	96030	0.0905
0.273	96726	0.0912
0.2759	97583	0.092
0.2789	99293	0.0936
0.2818	110680	0.1044
0.285	94597	0.0892
0.2882	107820	0.1017
0.2914	99603	0.0939
0.2951	173620	0.1637
0.2988	164660	0.1553
0.3025	162910	0.1536
0.3067	170860	0.1611
0.3109	180630	0.1703
0.3153	174930	0.1649
0.3196	164440	0.155
0.324	165890	0.1564
0.3287	187150	0.1765
0.3334	190940	0.18
0.3395	181260	0.1709
0.3455	198570	0.1872
0.3515	189040	0.1782
0.3577	199150	0.1878
0.3639	196110	0.1849
0.3704	193760	0.1827
0.3772	201620	0.1901
0.384	194330	0.1832
0.3911	193050	0.182
0.3993	211770	0.1997
0.4075	190270	0.1794
0.4165	976410	0.9207
0.4269	1433300	1.3515
0.4382	1007500	0.95
0.4498	689490	0.6501
0.4627	332110	0.3131
0.4774	130230	0.1228
0.4927	103260	0.0974
0.5093	397710	0.375
0.5263	1613600	1.5215
0.5439	2705600	2.5511
0.5618	3465800	3.2679
0.5801	6122600	5.773
0.5983	4483900	4.2279
0.6166	5794500	5.4637
0.6349	7029300	6.6279
0.6534	6697900	6.3155
0.672	2524100	2.38
0.6909	1505100	1.4192
0.7098	1605700	1.514
0.7288	1775800	1.6744
0.7479	3838300	3.6192
0.767	9622600	9.0732
0.7863	35415000	33.3931
0.8068	48057000	45.3128
0.8287	39416000	37.1653
0.8507	35404000	33.3822
0.8738	28564000	26.9328
0.8972	20769000	19.5832
0.9214	16612000	15.6635
0.946	11107000	10.473
0.9691	7240700	6.8273
0.9929	6477700	6.1079
1.0161	5525200	5.2097
1.0379	2644200	2.4933
1.0598	1486400	1.4015
1.0817	1187900	1.12
1.1025	1286900	1.2134
1.1215	1113100	1.0496
1.1393	1533200	1.4456
1.1551	20049000	18.9039
1.1699	33579000	31.6617
1.1838	31221000	29.4388
1.197	32254000	30.4123
1.2099	22019000	20.7616
1.2226	11276000	10.6326
1.2354	10755000	10.1408
1.2481	8323400	7.8482
1.2609	7003000	6.6032
1.2739	6193000	5.8394
1.2867	4156800	3.9194
1.3	3105000	2.9277
1.3132	1829800	1.7253
1.3263	1415000	1.3342
1.3397	1358700	1.2811
1.3534	1142700	1.0774
1.3671	815280	0.7687
1.3807	736830	0.6948
1.3944	711340	0.6707
1.408	656130	0.6187
1.4217	541150	0.5102
1.4353	452950	0.4271
1.449	469900	0.4431
1.4625	460430	0.4341
1.4758	497990	0.4696
1.488	412340	0.3888
1.4996	363350	0.3426
1.5117	353800	0.3336
1.5245	383940	0.362
1.5368	489140	0.4612
1.5487	671260	0.6329
1.5606	757740	0.7145
1.5727	1009500	0.9519
1.5846	1246000	1.1749
1.5961	1622200	1.5295
1.6078	1902900	1.7942
1.6189	2015700	1.9006
1.6302	1622600	1.5299
1.6419	993970	0.9372
1.6533	537620	0.5069
1.6651	446980	0.4215
1.6769	308320	0.2907
1.6884	308800	0.2912
1.6999	399750	0.3769
1.7116	429190	0.4047
1.7234	482730	0.4552
1.7351	598470	0.5643
1.7474	500860	0.4723
1.7598	377980	0.3564
1.7724	322830	0.3044
1.7854	301650	0.2844
1.7984	264640	0.2495
1.8118	295680	0.2788
1.8261	380740	0.359
1.8403	433770	0.409
1.8547	481980	0.4545
1.8699	482430	0.4549
1.885	721370	0.6802
1.9005	1586800	1.4962
1.9165	1579500	1.4894
1.9324	2025200	1.9095
1.9484	1467000	1.3832
1.9646	1114300	1.0507
1.982	665810	0.6278
2.0002	783320	0.7386
2.0187	947890	0.8938
2.0367	1049700	0.9897
2.0551	1684300	1.5881
2.0744	4348200	4.0999
2.0942	8722800	8.2248
2.1147	9386600	8.8507
2.1354	7619600	7.1846
2.1567	4661200	4.395
2.1786	2421500	2.2833
2.2002	1674400	1.5788
2.222	1115700	1.052
2.245	990470	0.9339
2.2679	601130	0.5668
2.2907	561570	0.5295
2.3142	615550	0.5804
2.337	770840	0.7268
2.3597	1756200	1.6559
2.3831	13693000	12.911
2.4072	28719000	27.079
2.4308	30070000	28.3531
2.4539	23243000	21.9155
2.4765	15470000	14.5872
2.4985	8335000	7.8591
2.52	4667600	4.4011
2.5417	3435900	3.2397
2.5634	2879600	2.7151
2.5853	2534200	2.3895
2.6066	1649300	1.5552
2.628	1195700	1.1274
2.6491	1125300	1.0611
2.6693	1023700	0.9652
2.6895	889670	0.8389
2.7097	1546700	1.4584
2.7298	16208000	15.2821
2.7499	32070000	30.2392
2.77	42524000	40.0958
2.7901	44130000	41.6108
2.8102	45154000	42.5761
2.8307	35392000	33.3715
2.8508	22036000	20.7781
2.8709	21418000	20.1953
2.8913	23457000	22.1177
2.9117	18436000	17.3834
2.9314	7847500	7.3995
2.9508	2039900	1.9234
2.9702	1618300	1.5259
2.9893	2121300	2.0002
3.0086	2612400	2.4632
3.0276	1958300	1.8465
3.0464	1018000	0.9599
3.0655	581670	0.5485
3.0845	1132300	1.0677
3.1044	2828700	2.6672
3.1243	2325800	2.193
3.1451	1296300	1.2223
3.166	860670	0.8115
3.1872	600990	0.5667
3.2087	1011300	0.9536
3.2304	4370000	4.1205
3.2529	4846000	4.5694
3.2752	6487800	6.1174
3.2974	5752100	5.4236
3.32	3723700	3.5111
3.3424	2465700	2.3249
3.3646	1719000	1.6209
3.3871	2002700	1.8883
3.4098	2713100	2.5582
3.4325	3511500	3.311
3.4553	7162500	6.7535
3.4775	8379400	7.901
3.4995	5978600	5.6373
3.5214	3676600	3.4667
3.5439	3167300	2.9865
3.5661	3147000	2.9673
3.5884	2239000	2.1112
3.6106	1977000	1.8641
3.6342	4545900	4.2863
3.6581	6366500	6.003
3.6814	4254000	4.0111
3.7054	5809400	5.4777
3.7288	5201600	4.9046
3.7519	3294600	3.1065
3.7749	10694000	10.0837
3.7972	34339000	32.3787
3.8194	32840000	30.9651
3.841	16848000	15.8858
3.863	14497000	13.669
3.885	12936000	12.1973
3.9063	20900000	19.7064
3.9273	45648000	43.042
3.9479	81824000	77.1525
3.9686	106060000	100
3.9896	78924000	74.4177
4.0112	45437000	42.8426
4.0327	53149000	50.1143
4.0549	40722000	38.3972
4.0763	25754000	24.2837
4.0979	11708000	11.0391
4.1192	13706000	12.9235
4.1401	39746000	37.4769
4.1612	38070000	35.896
4.1822	32146000	30.3108
4.203	26748000	25.2212
4.2235	22252000	20.9815
4.2435	15234000	14.3646
4.2631	8348400	7.8717
4.2825	10652000	10.0436
4.302	9003300	8.4893
4.3199	6602900	6.2259
4.3369	8506300	8.0206
4.3538	8489900	8.0052
4.3703	7559800	7.1282
4.387	10492000	9.893
4.4033	7947500	7.4938
4.4197	6430900	6.0637
4.436	3734000	3.5208
4.4521	2050500	1.9334
4.4685	1218300	1.1488
4.4848	813480	0.767
4.5008	666010	0.628
4.5172	680610	0.6418
4.5336	625600	0.5899
4.5492	545880	0.5147
4.5645	575830	0.543
4.5795	3420900	3.2256
4.5949	9118700	8.598
4.61	9424800	8.8866
4.625	7576300	7.1437
4.64	4848100	4.5713
4.6549	2756500	2.5991
4.6695	2130400	2.0087
4.6839	1204900	1.1361
4.6985	861410	0.8122
4.7131	595840	0.5618
4.7277	613340	0.5783
4.7419	689790	0.6504
4.7563	598790	0.5646
4.7704	375950	0.3545
4.7851	405500	0.3823
4.8004	317040	0.2989
4.8163	293200	0.2765
4.8319	250600	0.2363
4.8478	305620	0.2882
4.8633	2307800	2.176
4.8786	8558000	8.0694
4.8935	9930400	9.3634
4.9084	6868200	6.4761
4.9237	3871200	3.6502
4.9386	2194300	2.069
4.9536	1558500	1.4695
4.9686	1152700	1.0869
4.9836	3530900	3.3293
4.9985	6930400	6.5347
5.0136	7119500	6.713
5.0286	4806900	4.5325
5.0436	2742300	2.5857
5.0586	1471300	1.3873
5.074	774820	0.7306
5.0897	444510	0.4191
5.1055	311900	0.2941
5.1215	259500	0.2447
5.1382	1150500	1.0848
5.1546	5671700	5.3479
5.1705	3864800	3.6442
5.1863	1412500	1.3319
5.2014	4975200	4.6911
5.2167	8514000	8.0279
5.2319	9463000	8.9227
5.2473	9611800	9.063
5.2624	7842700	7.3949
5.277	7293800	6.8774
5.2913	7103500	6.6979
5.3063	5135500	4.8423
5.321	4054000	3.8225
5.3353	3016900	2.8446
5.3499	2255300	2.1266
5.3647	1602400	1.5109
5.3793	1404500	1.3244
5.3936	1220200	1.1505
5.4077	2006100	1.8915
5.4221	3380300	3.1873
5.4363	3477500	3.279
5.4503	2629400	2.4792
5.4655	1785700	1.6838
5.4793	1044100	0.9845
5.4925	687830	0.6486
5.5061	540970	0.5101
5.5195	437210	0.4122
5.5335	461370	0.435
5.5475	474660	0.4476
5.562	445550	0.4201
5.5766	463760	0.4373
5.5915	451470	0.4257
5.6058	211000	0.1989
5.6204	168350	0.1587
5.6354	179550	0.1693
5.6502	208860	0.1969
5.6659	725490	0.6841
5.6814	1166900	1.1003
5.6966	1168400	1.1016
5.712	921130	0.8685
5.7276	606850	0.5722
5.7431	361030	0.3404
5.7582	318500	0.3003
5.7725	407140	0.3839
5.7868	595640	0.5616
5.8006	826110	0.7789
5.8143	829660	0.7823
5.8276	884280	0.8338
5.841	758690	0.7154
5.8543	591390	0.5576
5.8679	470590	0.4437
5.8815	356500	0.3361
5.8955	317640	0.2995
5.9095	274920	0.2592
5.9236	255680	0.2411
5.938	230730	0.2176
5.9539	217070	0.2047
5.9699	205910	0.1942
5.9859	187000	0.1763
6.0018	208750	0.1968
6.0178	185200	0.1746
6.0332	189320	0.1785
6.0488	249410	0.2352
6.0641	256650	0.242
6.0798	172920	0.163
6.0951	174060	0.1641
6.1102	194980	0.1838
6.1255	186070	0.1754
6.1402	178790	0.1686
6.1536	164210	0.1548
6.1672	163460	0.1541
6.181	168630	0.159
6.1951	174200	0.1643
6.2084	163260	0.1539
6.2217	160700	0.1515
6.2349	168370	0.1588
6.248	146980	0.1386
6.2613	148510	0.14
6.2753	165750	0.1563
6.2894	171870	0.1621
6.3028	152790	0.1441
6.3166	151290	0.1426
6.3301	90341	0.0852
6.3433	102280	0.0964
6.3563	69585	0.0656
6.3692	74673	0.0704
6.3831	73325	0.0691
6.3967	80322	0.0757
6.4106	93132	0.0878
6.4245	111890	0.1055
6.438	102960	0.0971
6.4519	106160	0.1001
6.4655	89404	0.0843
6.4794	88951	0.0839
6.4936	103180	0.0973
6.5077	117610	0.1109
6.5219	152440	0.1437
6.5369	135910	0.1282
6.5519	135380	0.1277
6.5674	208490	0.1966
6.5824	311380	0.2936
6.5974	365600	0.3447
6.6126	312740	0.2949
6.6273	281090	0.265
6.6401	249010	0.2348
6.6535	255190	0.2406
6.6665	208220	0.1963
6.6792	193860	0.1828
6.6922	223880	0.2111
6.7054	208330	0.1964
6.718	167130	0.1576
6.7312	152360	0.1437
6.7457	102390	0.0965
6.7599	90808	0.0856
6.7743	102280	0.0964
6.789	105480	0.0995
6.8042	78579	0.0741
6.8198	65847	0.0621
6.8354	58188	0.0549
6.8513	59142	0.0558
6.8668	52025	0.0491
6.8819	47625	0.0449
6.8976	62271	0.0587
6.9133	81096	0.0765
6.9289	114540	0.108
6.944	93265	0.0879
6.9578	71165	0.0671
6.9721	53620	0.0506
6.9867	47518	0.0448
7.0006	60182	0.0567
7.0146	79816	0.0753
7.0288	86426	0.0815
7.0423	55276	0.0521
7.0569	55101	0.052
7.0707	63956	0.0603
7.0851	68821	0.0649
7.0987	62681	0.0591
7.1131	81943	0.0773
7.1277	87292	0.0823
7.142	72287	0.0682
7.1567	71726	0.0676
7.1714	44320	0.0418
7.1864	35457	0.0334
7.2012	37590	0.0354
7.2158	50090	0.0472
7.2294	54133	0.051
7.2428	90723	0.0855
7.2566	174770	0.1648
7.2702	201570	0.1901
7.2846	237450	0.2239
7.2992	164860	0.1554
7.3142	114590	0.1081
7.3293	103750	0.0978
7.3452	84307	0.0795
7.3608	74512	0.0703
7.3761	58171	0.0548
7.3914	56995	0.0537
7.4068	90291	0.0851
7.4219	222900	0.2102
7.437	245990	0.2319
7.452	300320	0.2832
7.4671	1493100	1.4079
7.4815	4425600	4.173
7.4967	6996300	6.5968
7.5111	6623900	6.2458
7.5255	4783800	4.5106
7.5395	2839700	2.6776
7.5538	1495300	1.4099
7.5684	986140	0.9298
7.5834	3775200	3.5596
7.5991	8825000	8.3211
7.6151	14693000	13.8545
7.6316	24967000	23.5418
7.6483	26605000	25.086
7.6651	22042000	20.7835
7.6817	14783000	13.9393
7.6986	11236000	10.5944
7.7153	5927600	5.5891
7.7321	3471200	3.273
7.7485	3648300	3.44
7.7645	4387000	4.1365
7.7803	9189400	8.6647
7.7955	17341000	16.351
7.8108	18270000	17.2272
7.8267	14089000	13.285
7.8422	8814800	8.3115
7.8579	5074800	4.7851
7.8734	2858600	2.6954
7.8888	1840300	1.7352
7.9043	1222300	1.1525
7.9199	995770	0.9389
7.9351	824590	0.7775
7.9504	653420	0.6161
7.9664	595410	0.5614
7.9818	646320	0.6094
7.9979	711750	0.6711
8.0133	647690	0.6107
8.0285	526290	0.4962
8.0435	384680	0.3627
8.0589	292410	0.2757
8.0742	227510	0.2145
8.0899	1163300	1.0968
8.1054	5764500	5.4353
8.1203	9167200	8.6438
8.1352	8941900	8.4314
8.1502	6771500	6.3849
8.1657	4446000	4.1922
8.1806	2750200	2.5932
8.1955	2106800	1.9865
8.2102	1556200	1.4673
8.2259	10488000	9.8894
8.2416	6163100	5.8113
8.2573	3638500	3.4308
8.2721	3127700	2.9491
8.2874	3536000	3.3342
8.3025	3323200	3.1334
8.3177	2801400	2.6415
8.3326	4160100	3.9226
8.347	8358300	7.881
8.3616	10334000	9.7444
8.3765	9217600	8.6913
8.3912	6022900	5.679
8.406	3532400	3.3308
8.4206	1991100	1.8774
8.4349	1194500	1.1263
8.4495	1009900	0.9523
8.4642	1165300	1.0988
8.4787	1230100	1.1598
8.4935	1138000	1.0731
8.5076	1039300	0.98
8.5223	1116600	1.0528
8.5368	1175800	1.1087
8.5511	1021900	0.9635
8.5665	1043200	0.9836
8.5829	716460	0.6756
8.5995	535120	0.5046
8.6158	371530	0.3503
8.6321	320010	0.3017
8.6488	1106100	1.043
8.6641	4518300	4.2603
8.6787	6636800	6.2579
8.6929	7884800	7.4346
8.7072	5812600	5.4807
8.7217	6334800	5.9732
8.7367	8445000	7.9628
8.7512	13109000	12.3603
8.7657	11880000	11.2015
8.7795	9480900	8.9396
8.7939	7307600	6.8904
8.8078	4893500	4.6141
8.8218	3523100	3.3219
8.8356	3194500	3.0121
8.8496	3730400	3.5174
8.864	4380700	4.1306
8.8783	3928700	3.7044
8.8927	2946500	2.7783
8.9067	3493100	3.2937
8.9206	3672900	3.4632
8.9342	4189300	3.9501
8.9482	3582200	3.3776
8.962	2728000	2.5723
8.9761	2349600	2.2155
8.9898	2289800	2.159
9.0032	2257000	2.1282
9.0169	2210300	2.0841
9.0317	2293100	2.1622
9.0465	2073900	1.9555
9.0608	2064800	1.9469
9.0758	1677100	1.5814
9.0905	1490500	1.4054
9.1063	1612900	1.5208
9.122	1363400	1.2855
9.1375	1185700	1.118
9.1531	1113300	1.0497
9.1691	1001000	0.9438
9.1844	947850	0.8937
9.1996	889590	0.8388
9.2148	820830	0.774
9.2298	795100	0.7497
9.2448	822310	0.7754
9.2579	720690	0.6795
9.2707	723890	0.6826
9.2918	759690	0.7163
9.3063	874760	0.8248
9.3207	999560	0.9425
9.3349	927810	0.8748
9.3495	928690	0.8757
9.3645	879830	0.8296
9.3798	909800	0.8579
9.395	866010	0.8166
9.4093	809970	0.7637
9.4245	792390	0.7472
9.4397	723160	0.6819
9.4553	742840	0.7004
9.4707	719520	0.6784
9.4871	672080	0.6337
9.5041	734620	0.6927
9.5212	662690	0.6249
9.5377	656310	0.6188
9.5535	527450	0.4973
9.5694	532330	0.5019
9.5851	500040	0.4715
9.6001	474180	0.4471
9.6152	601110	0.5668
9.6299	826080	0.7789
9.6443	1400200	1.3203
9.658	4629100	4.3648
9.6723	9977100	9.4074
9.6871	12226000	11.5278
9.7016	9224800	8.6981
9.7156	5604700	5.2847
9.7294	3516000	3.3153
9.743	2381900	2.2459
9.7575	1939500	1.8287
9.7722	2037400	1.9211
9.7862	1819000	1.7151
9.7997	1550300	1.4617
9.8134	1180700	1.1132
9.8275	1013000	0.9551
9.8414	1034700	0.9756
9.8554	2020400	1.9051
9.87	3730500	3.5175
9.8843	4537300	4.2782
9.8991	3818800	3.6008
9.9135	2341600	2.2079
9.9282	1808500	1.7052
9.9428	1834700	1.7299
9.9585	2070300	1.9521
9.9735	1939100	1.8284
9.9879	1322000	1.2465
10.0023	1262200	1.1901
10.0167	2360900	2.2261
10.0306	5145800	4.852
10.0442	4326300	4.0792
10.0569	2981600	2.8113
10.0696	1744500	1.6449
10.0823	921780	0.8692
10.0956	633090	0.5969
10.108	531870	0.5015
10.1211	428120	0.4037
10.1336	287700	0.2713
10.1457	190250	0.1794
10.1573	129640	0.1222
10.1685	82362	0.0777
10.1794	70164	0.0662
10.1914	670640	0.6323
10.2035	680920	0.642
10.2155	693770	0.6542
10.2276	639510	0.603
10.2397	652250	0.615
10.2518	645610	0.6088
10.2634	638770	0.6023
10.275	658520	0.6209
10.2866	623250	0.5877
10.2981	639130	0.6026
10.3098	634640	0.5984
10.3225	617180	0.5819
10.3364	589660	0.556
10.3498	635570	0.5993
10.3644	753140	0.7101
10.3789	1180000	1.1126
10.3935	1292500	1.2187
10.4081	1080600	1.0189
10.4227	804080	0.7582
10.4373	694240	0.6546
10.4508	629040	0.5931
10.4649	641530	0.6049
10.4789	723310	0.682
10.493	1137300	1.0724
10.5076	1597600	1.5064
10.5217	1801800	1.6989
10.5352	1392100	1.3126
10.5487	1046600	0.9868
10.5622	781650	0.737
10.5757	641990	0.6053
10.5892	632830	0.5967
10.6027	625330	0.5896
10.6168	642960	0.6062
10.6297	572810	0.5401
10.6426	575770	0.5429
10.6555	706270	0.6659
10.6678	923830	0.8711
10.6802	1023000	0.9646
10.6924	1033500	0.9745
10.7048	854430	0.8056
10.7171	735000	0.693
10.7295	598270	0.5641
10.7418	558970	0.5271
10.7541	559170	0.5272
10.7664	554470	0.5228
10.7788	491070	0.463
10.7911	440400	0.4153
10.8029	462770	0.4363
10.8146	428300	0.4038
10.8271	413600	0.39
10.8394	421830	0.3977
10.8517	437270	0.4123
10.8652	421370	0.3973
10.8771	30432	0.0287
10.8895	28768	0.0271
10.9018	30567	0.0288
10.9141	31933	0.0301
10.9271	38132	0.036
10.94	36666	0.0346
10.9529	38767	0.0366
10.9658	33900	0.032
10.9793	45666	0.0431
10.9928	42666	0.0402
11.0051	44567	0.042
11.0162	49299	0.0465
11.0274	47832	0.0451
11.0374	45834	0.0432
11.0474	46833	0.0442
11.0568	42400	0.04
11.0662	38299	0.0361
11.0757	40066	0.0378
11.0845	37267	0.0351
11.0933	35234	0.0332
11.1021	36633	0.0345
11.1109	42199	0.0398
11.1198	40265	0.038
11.1286	41333	0.039
11.1375	40466	0.0382
11.1457	43234	0.0408
11.1545	349300	0.3294
11.1634	333900	0.3148
11.1722	327870	0.3091
11.1804	344970	0.3253
11.1886	364700	0.3439
11.1969	352430	0.3323
11.2052	307030	0.2895
11.2134	237900	0.2243
11.2217	243370	0.2295
11.2293	208030	0.1962
11.237	206500	0.1947
11.2446	216870	0.2045
11.2523	256400	0.2418
11.2599	239400	0.2257
11.267	274500	0.2588
11.2735	288500	0.272
11.2795	295500	0.2786
11.2853	292470	0.2758
11.2912	285600	0.2693
11.2972	317170	0.2991
11.3031	301200	0.284
11.309	320070	0.3018
11.3149	296970	0.28
11.3208	287430	0.271
11.3268	295430	0.2786
11.3327	289300	0.2728
11.3386	276200	0.2604
11.3445	290270	0.2737
11.351	304930	0.2875
11.3581	288170	0.2717
11.3651	294230	0.2774
11.3722	291630	0.275
11.3793	288330	0.2719
11.3863	303870	0.2865
11.3934	283570	0.2674
11.4005	278300	0.2624
11.4075	263870	0.2488
11.4146	268770	0.2534
11.4217	263630	0.2486
11.4288	249770	0.2355
11.4359	247700	0.2336
11.4429	283670	0.2675
11.45	256870	0.2422
11.4565	262800	0.2478
11.463	255530	0.2409
11.47	244270	0.2303
11.4771	233370	0.22
11.4842	238770	0.2251
11.4912	237770	0.2242
11.4983	251470	0.2371
11.5048	241570	0.2278
11.5118	236530	0.223
11.5195	228630	0.2156
11.5272	227330	0.2144
11.5337	214500	0.2023
11.5396	214370	0.2021
11.5455	212700	0.2006
11.5514	203530	0.1919
11.5579	211370	0.1993
11.5638	210170	0.1982
11.5708	211670	0.1996
11.5787	199770	0.1884
11.5863	204900	0.1932
11.594	209900	0.1979
11.601	202900	0.1913
11.6081	198100	0.1868
11.6152	197330	0.1861
11.6222	199700	0.1883
11.6293	195330	0.1842
11.6364	197500	0.1862
11.6434	197830	0.1865
11.6505	193500	0.1825
11.657	197330	0.1861
11.6635	205730	0.194
11.67	195030	0.1839
11.6766	208070	0.1962
11.683	204330	0.1927
11.6895	210130	0.1981
11.696	202400	0.1908
11.7025	197330	0.1861
11.709	194830	0.1837
11.7155	199470	0.1881
11.722	195970	0.1848
11.7285	204130	0.1925
11.735	203930	0.1923
11.7415	199270	0.1879
11.748	205770	0.194
11.7545	194170	0.1831
11.7609	205700	0.194
11.7674	203430	0.1918
11.7739	190030	0.1792
11.7805	208130	0.1962
11.7869	212970	0.2008
11.7928	215170	0.2029
11.7987	201370	0.1899
11.8046	195900	0.1847
11.8105	206570	0.1948
11.8164	198770	0.1874
11.8224	215870	0.2035
11.8284	204100	0.1924
11.8337	1500	0.0014144
11.839	1633	0.0015398
11.8443	1500	0.0014144
11.8497	1499	0.0014134
11.855	1133	0.0010683
11.8609	2000	0.0018858
11.8668	2266	0.0021366
11.8727	2000	0.0018858
11.8786	2999	0.0028278
11.8845	2199	0.0020734
11.8904	2066	0.001948
11.8963	1600	0.0015086
11.9022	1533	0.0014455
11.9081	1533	0.0014455
11.914	1567	0.0014775
11.9199	1167	0.0011004
11.9259	1433	0.0013512
11.9318	1267	0.0011947
11.9376	800	0.00075432
11.9435	1300	0.0012258
11.9494	1000	0.00094291
11.9553	1200	0.0011315
11.9612	1500	0.0014144
11.9672	1434	0.0013521
11.9731	1334	0.0012578
11.979	967	0.00091179
11.9849	900	0.00084861
11.9908	1033	0.00097402
11.9967	2234	0.0021065
12.0026	1233	0.0011626
12.0085	1200	0.0011315
12.0144	867	0.0008175
12.0203	1767	0.0016661
12.0263	1266	0.0011937
12.0316	1133	0.0010683
12.0369	2100	0.0019801
12.0417	2033	0.0019169
12.0464	1500	0.0014144
12.0511	2567	0.0024204
12.0559	2000	0.0018858
12.0606	1367	0.001289
12.0653	2867	0.0027033
12.0701	2367	0.0022319
12.0748	3433	0.003237
12.0796	3100	0.002923
12.0843	2700	0.0025458
12.0891	2033	0.0019169
12.0938	3267	0.0030805
12.0985	4033	0.0038027
12.1033	2333	0.0021998
12.108	3466	0.0032681
12.1127	2600	0.0024516
12.1174	3033	0.0028598
12.1221	3200	0.0030173
12.1269	3400	0.0032059
12.1316	2667	0.0025147
12.1364	3567	0.0033633
12.1411	2667	0.0025147
12.1458	2133	0.0020112
12.15	2333	0.0021998
12.1541	3800	0.003583
12.1583	3033	0.0028598
12.1624	3333	0.0031427
12.1665	2967	0.0027976
12.1707	2367	0.0022319
12.1749	4233	0.0039913
12.179	3134	0.0029551
12.1831	8367	0.0078893
12.1873	29333	0.0277
12.1908	45668	0.0431
12.1944	56667	0.0534
12.1974	57866	0.0546
12.2004	57366	0.0541
12.2033	54900	0.0518
12.2063	53866	0.0508
12.2093	48966	0.0462
12.2123	40967	0.0386
12.2153	40166	0.0379
12.2183	35201	0.0332
12.2213	34066	0.0321
12.2242	31367	0.0296
12.2274	27700	0.0261
12.2305	23833	0.0225
12.2334	22300	0.021
12.2358	22133	0.0209
12.2382	20367	0.0192
12.2407	18333	0.0173
12.2431	18733	0.0177
12.2455	16867	0.0159
12.2467	967	0.00091179
12.2479	833	0.00078544
12.2492	967	0.00091179
12.2504	567	0.00053463
12.2516	767	0.00072321
12.2529	733	0.00069115
12.2541	833	0.00078544
12.2548	567	0.00053463
12.2554	467	0.00044034
12.2561	500	0.00047145
12.2568	767	0.00072321
12.2574	567	0.00053463
12.2581	633	0.00059686
12.2588	967	0.00091179
12.2594	533	0.00050257
12.2601	800	0.00075432
12.2608	800	0.00075432
12.2614	667	0.00062892
12.2621	533	0.00050257
12.2628	633	0.00059686
12.2634	800	0.00075432
12.2641	400	0.00037716
12.2648	200	0.00018858
12.2654	567	0.00053463
12.2661	300	0.00028287
12.2668	400	0.00037716
12.2674	67	6.3175e-05
12.2681	400	0.00037716
12.2688	467	0.00044034
12.2694	433	0.00040828
12.2701	967	0.00091179
12.2708	200	0.00018858
12.2714	600	0.00056574
12.2721	467	0.00044034
12.2727	400	0.00037716
12.2734	567	0.00053463
12.2741	500	0.00047145
12.2747	1033	0.00097402
12.2754	267	0.00025176
12.2761	400	0.00037716
12.2767	333	0.00031399
12.2774	500	0.00047145
12.2781	633	0.00059686
12.2788	400	0.00037716
12.2795	467	0.00044034
12.2802	600	0.00056574
12.2808	533	0.00050257
12.2815	667	0.00062892
12.2822	400	0.00037716
12.2828	500	0.00047145
12.2835	600	0.00056574
12.2841	567	0.00053463
12.2848	267	0.00025176
12.2855	300	0.00028287
12.2861	300	0.00028287
12.2868	367	0.00034605
12.2875	167	0.00015747
12.2881	533	0.00050257
12.2888	400	0.00037716
12.2894	433	0.00040828
12.2901	433	0.00040828
12.2907	133	0.00012541
12.2914	467	0.00044034
12.292	200	0.00018858
12.2927	367	0.00034605
12.2934	333	0.00031399
12.294	267	0.00025176
12.2947	467	0.00044034
12.2954	433	0.00040828
12.296	533	0.00050257
12.2967	400	0.00037716
12.2974	433	0.00040828
12.298	633	0.00059686
12.2987	400	0.00037716
12.2993	333	0.00031399
12.3	333	0.00031399
12.3007	467	0.00044034
12.3013	267	0.00025176
12.302	67	6.3175e-05
12.3027	267	0.00025176
12.3033	67	6.3175e-05
12.304	300	0.00028287
12.3046	300	0.00028287
12.3053	33	3.1116e-05
12.306	367	0.00034605
12.3066	200	0.00018858
12.3073	567	0.00053463
12.308	133	0.00012541
12.3086	333	0.00031399
12.3093	467	0.00044034
12.31	400	0.00037716
12.3106	367	0.00034605
12.3113	200	0.00018858
12.312	267	0.00025176
12.3126	267	0.00025176
12.3133	133	0.00012541
12.314	567	0.00053463
12.3146	367	0.00034605
12.3153	300	0.00028287
12.3159	67	6.3175e-05
12.3166	533	0.00050257
12.3173	367	0.00034605
12.318	267	0.00025176
12.3186	167	0.00015747
12.3193	467	0.00044034
12.32	267	0.00025176
12.3206	367	0.00034605
12.3213	500	0.00047145
12.3219	400	0.00037716
12.3226	533	0.00050257
12.3232	333	0.00031399
12.3239	233	0.0002197
12.3246	233	0.0002197
12.3253	233	0.0002197
12.326	500	0.00047145
12.3268	33	3.1116e-05
12.3275	333	0.00031399
12.3282	100	9.4291e-05
12.3289	233	0.0002197
12.3296	267	0.00025176
12.3302	267	0.00025176
12.3309	300	0.00028287
12.3315	367	0.00034605
12.3322	567	0.00053463
12.3329	300	0.00028287
12.3335	67	6.3175e-05
12.3342	133	0.00012541
12.3349	300	0.00028287
12.3355	333	0.00031399
12.3362	400	0.00037716
12.3368	133	0.00012541
12.3375	133	0.00012541
12.3382	200	0.00018858
12.3388	300	0.00028287
12.3395	433	0.00040828
12.3402	300	0.00028287
12.3409	133	0.00012541
12.3415	233	0.0002197
12.3422	233	0.0002197
12.3429	467	0.00044034
12.3435	167	0.00015747
12.3442	467	0.00044034
12.3449	67	6.3175e-05
12.3455	33	3.1116e-05
12.3462	133	0.00012541
12.3469	100	9.4291e-05
12.3475	333	0.00031399
12.3482	267	0.00025176
12.3489	233	0.0002197
12.3495	367	0.00034605
12.3502	200	0.00018858
12.3509	267	0.00025176
12.3516	200	0.00018858
12.3522	167	0.00015747
12.3529	167	0.00015747
12.3536	67	6.3175e-05
12.3542	333	0.00031399
12.3549	133	0.00012541
12.3555	467	0.00044034
12.3562	133	0.00012541
12.3569	400	0.00037716
12.3575	133	0.00012541
12.3582	300	0.00028287
12.3589	200	0.00018858
12.3595	300	0.00028287
12.3602	33	3.1116e-05
12.3609	133	0.00012541
12.3615	133	0.00012541
12.3622	367	0.00034605
12.3628	267	0.00025176
12.3635	67	6.3175e-05
12.3642	133	0.00012541
12.3648	133	0.00012541
12.3655	100	9.4291e-05
12.3662	167	0.00015747
12.3669	0	0
12.3675	233	0.0002197
12.3682	133	0.00012541
12.3688	100	9.4291e-05
12.3695	67	6.3175e-05
12.3702	100	9.4291e-05
12.3708	267	0.00025176
12.3715	200	0.00018858
12.3722	200	0.00018858
12.3728	133	0.00012541
12.3735	67	6.3175e-05
12.3741	100	9.4291e-05
12.3748	67	6.3175e-05
12.3755	100	9.4291e-05
12.3762	100	9.4291e-05
12.3769	100	9.4291e-05
12.3775	100	9.4291e-05
12.3782	100	9.4291e-05
12.3789	333	0.00031399
12.3796	0	0
12.3803	100	9.4291e-05
12.3809	33	3.1116e-05
12.3816	100	9.4291e-05
12.3822	67	6.3175e-05
12.3829	0	0
12.3836	67	6.3175e-05
12.3843	133	0.00012541
12.3849	300	0.00028287
12.3856	67	6.3175e-05
12.3863	33	3.1116e-05
12.3869	67	6.3175e-05
12.3876	100	9.4291e-05
12.3883	67	6.3175e-05
12.3889	0	0
12.3896	133	0.00012541
12.3903	133	0.00012541
12.3909	67	6.3175e-05
12.3916	167	0.00015747
12.3922	200	0.00018858
12.3929	0	0
12.3936	233	0.0002197
12.3943	100	9.4291e-05
12.3949	33	3.1116e-05
12.3956	167	0.00015747
12.3963	100	9.4291e-05
12.3969	133	0.00012541
12.3976	133	0.00012541
12.3983	200	0.00018858
12.3989	100	9.4291e-05
12.3996	100	9.4291e-05
12.4003	100	9.4291e-05
12.4009	100	9.4291e-05
12.4016	33	3.1116e-05
12.4023	100	9.4291e-05
12.4029	33	3.1116e-05
12.4036	233	0.0002197
12.4042	233	0.0002197
12.4049	267	0.00025176
12.4056	233	0.0002197
12.4062	67	6.3175e-05
12.4069	0	0
12.4076	167	0.00015747
12.4082	0	0
12.4089	33	3.1116e-05
12.4096	200	0.00018858
12.4102	33	3.1116e-05
12.4109	200	0.00018858
12.4116	33	3.1116e-05
12.4122	67	6.3175e-05
12.4129	33	3.1116e-05
12.4135	167	0.00015747
12.4142	67	6.3175e-05
12.4149	200	0.00018858
12.4155	67	6.3175e-05
12.4162	0	0
12.4169	33	3.1116e-05
12.4176	33	3.1116e-05
12.4182	67	6.3175e-05
12.4189	133	0.00012541
12.4195	233	0.0002197
12.4202	33	3.1116e-05
12.4209	0	0
12.4215	100	9.4291e-05
12.4222	67	6.3175e-05
12.4229	67	6.3175e-05
12.4235	133	0.00012541
12.4242	200	0.00018858
12.4249	0	0
12.4255	67	6.3175e-05
12.4262	0	0
12.4269	67	6.3175e-05
12.4277	133	0.00012541
12.4284	200	0.00018858
12.4291	0	0
12.4298	133	0.00012541
12.4304	67	6.3175e-05
12.4311	33	3.1116e-05
12.4318	167	0.00015747
12.4324	33	3.1116e-05
12.433	0	0
12.4337	100	9.4291e-05
12.4344	167	0.00015747
12.435	67	6.3175e-05
12.4357	33	3.1116e-05
12.4364	33	3.1116e-05
12.437	0	0
12.4377	33	3.1116e-05
12.4384	100	9.4291e-05
12.439	33	3.1116e-05
12.4397	100	9.4291e-05
12.4403	33	3.1116e-05
12.441	100	9.4291e-05
12.4417	133	0.00012541
12.4424	0	0
12.443	100	9.4291e-05
12.4437	67	6.3175e-05
12.4444	33	3.1116e-05
12.445	0	0
12.4457	0	0
12.4464	267	0.00025176
12.447	33	3.1116e-05
12.4477	0	0
12.4484	133	0.00012541
12.449	33	3.1116e-05
12.4497	33	3.1116e-05
12.4504	0	0
12.451	33	3.1116e-05
12.4518	100	9.4291e-05
12.4525	0	0
12.4532	100	9.4291e-05
12.4538	0	0
12.4545	133	0.00012541
12.4551	33	3.1116e-05
12.4558	0	0
12.4565	133	0.00012541
12.4572	67	6.3175e-05
12.4578	100	9.4291e-05
12.4585	67	6.3175e-05
12.4591	33	3.1116e-05
12.4598	0	0
12.4604	133	0.00012541
12.4611	133	0.00012541
12.4618	33	3.1116e-05
12.4624	0	0
12.4631	100	9.4291e-05
12.4638	67	6.3175e-05
12.4645	33	3.1116e-05
12.4651	167	0.00015747
12.4658	0	0
12.4664	0	0
12.4671	133	0.00012541
12.4678	0	0
12.4684	67	6.3175e-05
12.4691	0	0
12.4698	33	3.1116e-05
12.4704	0	0
12.4711	33	3.1116e-05
12.4717	0	0
12.4724	0	0
12.473	33	3.1116e-05
12.4737	67	6.3175e-05
12.4744	33	3.1116e-05
12.475	0	0
12.4757	0	0
12.4764	0	0
12.4771	67	6.3175e-05
12.4779	0	0
12.4786	267	0.00025176
12.4793	33	3.1116e-05
12.4799	67	6.3175e-05
12.4806	0	0
12.4812	33	3.1116e-05
12.4819	67	6.3175e-05
12.4826	67	6.3175e-05
12.4832	33	3.1116e-05
12.4839	33	3.1116e-05
12.4846	33	3.1116e-05
12.4852	0	0
12.4859	67	6.3175e-05
12.4866	167	0.00015747
12.4872	0	0
12.4879	0	0
12.4886	67	6.3175e-05
12.4892	67	6.3175e-05
12.4899	0	0
12.4905	33	3.1116e-05
12.4912	67	6.3175e-05
12.4918	0	0
12.4925	0	0
12.4932	67	6.3175e-05
12.4938	33	3.1116e-05
12.4945	0	0
12.4951	0	0
12.4958	0	0
12.4965	0	0
12.4971	33	3.1116e-05
12.4978	0	0
12.4985	0	0
12.4991	0	0
12.4998	0	0
12.5005	0	0
12.5011	0	0
12.5018	33	3.1116e-05
12.5025	100	9.4291e-05
12.5032	100	9.4291e-05
12.5039	0	0
12.5045	67	6.3175e-05
12.5052	0	0
12.5059	0	0
12.5065	0	0
12.5072	0	0
12.5079	0	0
12.5085	0	0
12.5092	0	0
12.5098	0	0
12.5105	0	0
12.5111	0	0
12.5118	0	0
12.5125	0	0
12.5131	0	0
12.5138	0	0
12.5144	0	0
12.5151	0	0
12.5158	0	0
12.5164	0	0
12.5171	0	0
12.5177	0	0
12.5184	0	0
12.5191	0	0
12.5197	0	0
12.5204	0	0
12.5211	0	0
12.5217	0	0
12.5224	0	0
12.523	0	0
12.5237	0	0
12.5244	0	0
12.5251	0	0
12.5257	0	0
12.5264	0	0
12.5271	0	0
12.5277	0	0
12.5284	0	0
12.5291	0	0
12.5298	0	0
12.5305	0	0
12.5311	0	0
12.5318	0	0
12.5324	0	0
12.5331	0	0
12.5338	0	0
12.534	0	0
12.5342	0	0
12.5344	0	0
12.5346	0	0
12.5349	0	0
12.5351	0	0
12.5353	0	0
12.5355	0	0
12.5357	0	0
12.5359	0	0
12.5361	0	0
12.5363	0	0
12.5365	0	0
12.5367	0	0
12.5369	0	0
12.5372	0	0
12.5374	0	0
12.5376	0	0
12.5378	0	0
12.538	0	0
12.5382	0	0
12.5384	0	0
12.5386	0	0
12.5388	0	0
12.5391	0	0
12.5392	0	0
12.5395	0	0
12.5397	0	0
12.5399	0	0
12.5401	0	0
12.5403	0	0
12.5405	0	0
12.5407	0	0
12.5409	0	0
12.5411	0	0
12.5414	0	0
12.5416	0	0
12.5418	0	0
12.542	0	0
12.5422	0	0
12.5424	0	0
12.5427	0	0
12.5429	0	0
12.5431	0	0
12.5433	0	0
12.5435	0	0
12.5437	0	0
12.5439	0	0
12.5441	0	0
12.5444	0	0
12.5446	0	0
12.5448	0	0
12.545	0	0
12.5452	0	0
12.5454	0	0
12.5456	0	0
12.5458	667	0.00062892
12.546	0	0
12.5462	0	0
12.5464	0	0
12.5467	0	0
12.5469	0	0
12.5471	0	0
12.5473	0	0
12.5475	0	0
12.5477	0	0
12.5479	0	0
12.5481	0	0
12.5483	0	0
12.5486	0	0
12.5488	0	0
12.549	0	0
12.5492	0	0
12.5494	0	0
12.5496	0	0
12.5498	0	0
12.55	0	0
12.5503	0	0
12.5505	0	0
12.5507	0	0
12.5509	0	0
12.5511	0	0
12.5513	0	0
12.5515	0	0
12.5517	0	0
12.5519	0	0
12.5522	0	0
12.5524	0	0
12.5526	0	0
12.5528	0	0
12.5531	0	0
12.5533	0	0
12.5535	0	0
12.5537	0	0
12.5539	333	0.00031399
12.5541	0	0
12.5543	0	0
12.5546	0	0
12.5548	0	0
12.555	0	0
12.5552	0	0
12.5554	0	0
12.5556	0	0
12.5558	0	0
12.556	0	0
12.5562	0	0
12.5565	0	0
12.5566	0	0
12.5569	0	0
12.5571	0	0
12.5573	0	0
12.5575	1667	0.0015718
12.5577	0	0
12.5579	0	0
12.5581	0	0
12.5583	0	0
12.5586	0	0
12.5588	0	0
12.559	0	0
12.5592	0	0
12.5594	0	0
12.5596	0	0
12.5598	0	0
12.56	0	0
12.5602	0	0
12.5604	0	0
12.5606	0	0
12.5609	0	0
12.5611	0	0
12.5613	0	0
12.5615	0	0
12.5617	0	0
12.5619	0	0
12.5621	0	0
12.5623	0	0
12.5625	0	0
12.5627	0	0
12.5629	0	0
12.5632	0	0
12.5634	0	0
12.5636	0	0
12.5638	0	0
12.5641	0	0
12.5643	0	0
12.5645	0	0
12.5647	0	0
12.5649	0	0
12.5652	0	0
12.5654	0	0
12.5656	0	0
12.5658	0	0
12.5661	0	0
12.5662	0	0
12.5665	0	0
12.5667	0	0
12.5669	0	0
12.5671	0	0
12.5673	0	0
12.5675	0	0
12.5677	0	0
12.5679	0	0
12.5681	0	0
12.5684	0	0
12.5686	0	0
12.5688	0	0
12.569	0	0
12.5692	0	0
12.5694	0	0
12.5696	0	0
12.5698	0	0
12.5701	0	0
12.5703	0	0
12.5705	0	0
12.5707	0	0
12.5709	0	0
12.5711	0	0
12.5713	0	0
12.5715	0	0
12.5717	0	0
12.572	0	0
12.5722	0	0
12.5724	0	0
12.5726	0	0
12.5728	0	0
12.573	0	0
12.5732	0	0
12.5734	0	0
12.5736	0	0
12.5739	0	0
12.574	0	0
12.5743	0	0
12.5745	0	0
12.5747	0	0
12.5749	0	0
12.5751	333	0.00031399
12.5753	0	0
12.5755	0	0
12.5757	0	0
12.5761	0	0
12.5763	0	0
12.5765	0	0
12.5767	0	0
12.577	0	0
12.5772	0	0
12.5774	0	0
12.5776	0	0
12.5778	0	0
12.578	0	0
12.5782	0	0
12.5784	0	0
12.5786	0	0
12.5789	0	0
12.5791	0	0
12.5793	0	0
12.5795	0	0
12.5797	0	0
12.5799	0	0
12.5802	0	0
12.5803	0	0
12.5806	0	0
12.5808	0	0
12.581	0	0
12.5812	0	0
12.5814	0	0
12.5816	0	0
12.5818	0	0
12.5821	0	0
12.5823	0	0
12.5825	0	0
12.5827	667	0.00062892
12.5829	0	0
12.5832	0	0
12.5833	0	0
12.5836	0	0
12.5838	0	0
12.584	0	0
12.5842	0	0
12.5844	0	0
12.5846	0	0
12.5848	0	0
12.585	0	0
12.5852	0	0
12.5855	0	0
12.5856	0	0
12.5859	0	0
12.5861	0	0
12.5863	0	0
12.5865	0	0
12.5867	0	0
12.5869	0	0
12.5872	0	0
12.5874	0	0
12.5876	0	0
12.5878	0	0
12.588	0	0
12.5882	0	0
12.5884	0	0
12.5886	0	0
12.5888	0	0
12.589	0	0
12.5892	0	0
12.5895	0	0
12.5897	0	0
12.5899	0	0
12.5901	0	0
12.5903	0	0
12.5905	0	0
12.5907	0	0
12.5909	0	0
12.5911	0	0
12.5913	0	0
12.5915	0	0
12.5918	0	0
12.592	0	0
12.5922	0	0
12.5924	0	0
12.5926	0	0
12.5928	0	0
12.593	0	0
12.5932	0	0
12.5934	0	0
12.5937	0	0
12.5938	0	0
12.5941	0	0
12.5943	0	0
12.5945	0	0
12.5947	0	0
12.5949	0	0
12.5951	0	0
12.5953	0	0
12.5955	0	0
12.5957	0	0
12.596	0	0
12.5962	0	0
12.5964	0	0
12.5966	0	0
12.5968	0	0
12.597	0	0
12.5972	0	0
12.5974	0	0
12.5976	0	0
12.5978	0	0
12.5981	0	0
12.5983	0	0
12.5985	0	0
12.5987	0	0
12.5989	0	0
12.5991	0	0
12.5993	0	0
12.5996	0	0
12.5998	0	0
[truncated: 6,519 more rows]
