# Supplementary material for: Analysis of Floral Color Differences between Different Ecological Conditions of Clematis tangutica (Maxim.) Korsh
Source: Molecules. 2023 Jan 3;28(1):462. doi: 10.3390/molecules28010462 (PMC9824731; doi:10.3390/molecules28010462)
Supplement: Supplementary file 1 [file molecules-28-00462-s001.zip › Table S2/77Peak list-P.xlsx]

## Sheet: Sheet1
Time（min)	Area(counts)	%Area	Height(cps)	%Height	Width(min)	Baseline Type
0.0132	3572.24	0.00011196	2427.22	0.00050373	0.034	Valley
0.0403	909.52	2.8507e-05	2339.21	0.00048547	0.0089333	Valley
0.1194	7668.71	0.00024036	2412.86	0.00050075	0.0856	Valley
0.1319	1126.93	3.5321e-05	2183.99	0.00045325	0.0143	Valley
0.1525	970.302	3.0412e-05	2178.18	0.00045205	0.013	Valley
0.1739	1422.32	4.4579e-05	1717.45	0.00035643	0.0213	Valley
0.1795	361.972	1.1345e-05	1311.02	0.00027208	0.0070667	Valley
0.1886	831.641	2.6066e-05	1774.56	0.00036828	0.0173	Base to Base
0.203	163.968	5.1392e-06	1090.1	0.00022624	0.0045	Base to Base
0.2072	14.8636	4.6586e-07	207.477	4.3059e-05	0.0020167	Base to Base
0.2089	39.1632	1.2275e-06	611.173	0.00012684	0.0020167	Base to Base
0.2127	235.08	7.368e-06	1011.36	0.00020989	0.00685	Base to Base
0.219	195.249	6.1196e-06	1047.91	0.00021748	0.00485	Base to Base
0.2225	24.3891	7.6442e-07	550.842	0.00011432	0.0014667	Base to Base
0.2247	9.6525	3.0254e-07	221.448	4.5958e-05	0.0020833	Base to Base
0.2262	33.4499	1.0484e-06	481.354	9.9898e-05	0.0020833	Base to Base
0.2292	37.9563	1.1897e-06	504.725	0.00010475	0.0027	Base to Base
0.2368	408.571	1.2806e-05	1252	0.00025984	0.00815	Base to Base
0.2473	112540	0.0035274	130640	0.0271	0.0262	Base to Base
0.2816	7899.08	0.00024758	17424	0.0036162	0.0181	Base to Base
0.2886	2065.04	6.4724e-05	10581	0.0021959	0.0064167	Base to Base
0.4271	3263000	0.1023	1331400	0.2763	0.2012	Base to Base
0.6403	44137000	1.3834	6954800	1.4434	0.1983	Valley
0.8089	363610000	11.3965	47970000	9.9554	0.4306	Valley
1.1748	158700000	4.9741	34290000	7.1164	0.3902	Valley
1.6157	6519200	0.2043	1710000	0.3549	0.1652	Base to Base
1.7356	823890	0.0258	311460	0.0646	0.1216	Base to Base
1.9315	6891500	0.216	1681800	0.349	0.1836	Valley
2.11	48956000	1.5344	8996700	1.8671	0.3086	Valley
2.423	181750000	5.6966	29963000	6.2184	0.3988	Valley
2.8019	376360000	11.796	45464000	9.4354	0.3761	Valley
3.1098	6639200	0.2081	2320900	0.4817	0.1217	Base to Base
3.2794	27532000	0.8629	5349200	1.1101	0.1774	Base to Base
3.807	208720000	6.5418	35468000	7.3609	0.5203	Valley
3.968	951970000	29.8372	104920000	21.7738	0.6158	Valley
4.5124	93676	0.002936	46467	0.0096435	0.0485	Base to Base
4.6046	34209000	1.0722	9059500	1.8802	0.2211	Base to Base
4.7813	66317	0.0020786	55551	0.0115	0.0615	Base to Base
4.8907	30793000	0.9651	9766400	2.0269	0.1368	Valley
5.0072	34227000	1.0728	7112500	1.4761	0.2177	Valley
5.2409	63331000	1.985	9574900	1.9871	0.2073	Valley
5.4307	13916000	0.4362	3363900	0.6981	0.2268	Valley
5.6891	3767100	0.1181	1031000	0.214	0.1378	Valley
5.825	4029400	0.1263	721250	0.1497	0.2595	Valley
6.0576	275320	0.0086293	100250	0.0208	0.1495	Valley
6.1929	16395	0.00051388	12262	0.0025449	0.0545	Base to Base
6.2319	11516	0.00036094	13801	0.0028642	0.0263	Base to Base
6.2859	162460	0.0050919	51879	0.0108	0.0821	Base to Base
6.3403	17609	0.00055192	21235	0.004407	0.0262	Base to Base
6.5975	2561900	0.0803	301750	0.0626	0.4791	Base to Base
6.8454	5161.68	0.00016178	3797.62	0.00078814	0.0465	Base to Base
6.9306	171720	0.0053823	67300	0.014	0.1047	Base to Base
7.1243	299100	0.0093745	48658	0.0101	0.1998	Base to Base
7.2822	734610	0.023	193480	0.0402	0.2049	Base to Base
7.5021	25372000	0.7952	7116900	1.477	0.177	Valley
7.6443	133010000	4.1688	26657000	5.5323	0.1637	Valley
7.8057	84880000	2.6604	18369000	3.8121	0.3422	Valley
8.2287	64412000	2.0188	10435000	2.1657	0.2434	Valley
8.3636	45707000	1.4326	10089000	2.0938	0.3144	Valley
8.7554	88177000	2.7637	13059000	2.7102	0.2606	Valley
8.9337	36569000	1.1462	3918900	0.8133	0.3652	Valley
9.3226	11432000	0.3583	792850	0.1645	0.3422	Valley
9.6861	49105000	1.5391	12089000	2.509	0.2274	Valley
10.0343	38357000	1.2022	5186200	1.0763	0.3519	Valley
10.2118	5267400	0.1651	628690	0.1305	0.157	Valley
10.3912	5684700	0.1782	1238500	0.257	0.1144	Valley
10.5195	9636900	0.302	1760100	0.3653	0.1789	Valley
10.687	8325500	0.2609	1011700	0.21	0.2598	Valley
11.1896	2009000	0.063	344820	0.0716	0.3705	Valley
11.3087	7040300	0.2207	303460	0.063	0.5139	Valley
11.8229	697050	0.0218	214180	0.0444	0.0598	Valley
11.8789	2928.74	9.1795e-05	1856.2	0.00038523	0.065	Base to Base
11.9266	260.331	8.1595e-06	406.465	8.4356e-05	0.0177	Base to Base
11.9443	141.602	4.4382e-06	393.75	8.1717e-05	0.0118	Base to Base
11.9631	597.215	1.8718e-05	557.341	0.00011567	0.0354	Base to Base
11.997	767.928	2.4069e-05	1349.76	0.00028012	0.0295	Base to Base
12.0976	8933.08	0.00027999	3315.99	0.00068819	0.0983	Valley
12.198	144970	0.0045439	57268	0.0119	0.1377	Valley
12.2568	9.2372	2.8952e-07	232.683	4.829e-05	0.0013163	Base to Base
12.2587	20.0409	6.2814e-07	423.66	8.7924e-05	0.0020162	Base to Base
12.2604	26.7176	8.374e-07	300.375	6.2338e-05	0.0026672	Base to Base
12.2633	29.1084	9.1234e-07	427.178	8.8655e-05	0.0026499	Base to Base
12.2655	12.6842	3.9756e-07	315.063	6.5387e-05	0.0013336	Base to Base
12.27	69.3012	2.1721e-06	801.189	0.00016628	0.0033325	Base to Base
12.2747	86.8313	2.7215e-06	781.7	0.00016223	0.0046509	Base to Base
12.2762	3.9978	1.253e-07	97.2775	2.0189e-05	0.0013326	Base to Base
12.2814	102.795	3.2219e-06	377.493	7.8343e-05	0.0080332	Base to Base
12.2866	5.3391	1.6734e-07	125.155	2.5974e-05	0.0013336	Base to Base
12.2883	47.0391	1.4743e-06	387.945	8.0512e-05	0.0032664	Base to Base
12.2914	11.883	3.7245e-07	299.957	6.2252e-05	0.0013163	Base to Base
12.2929	9.2042	2.8848e-07	148.197	3.0756e-05	0.0019836	Base to Base
12.298	47.8484	1.4997e-06	316.91	6.577e-05	0.0053335	Base to Base
12.3006	13.1675	4.1271e-07	213.955	4.4403e-05	0.0019836	Base to Base
12.3061	10.0196	3.1404e-07	243.489	5.0533e-05	0.0013336	Base to Base
12.3073	16.0244	5.0225e-07	399.826	8.2978e-05	0.0013336	Base to Base
12.3094	35.8085	1.1223e-06	307.95	6.3911e-05	0.0033162	Base to Base
12.3141	36.9963	1.1596e-06	464.404	9.638e-05	0.0026499	Base to Base
12.3168	32.6712	1.024e-06	453.492	9.4116e-05	0.0026672	Base to Base
12.3193	10.0037	3.1354e-07	247.534	5.1372e-05	0.0013336	Base to Base
12.3225	34.8954	1.0937e-06	289.692	6.0121e-05	0.0039663	Base to Base
12.3259	17.3456	5.4366e-07	362.549	7.5242e-05	0.0015666	Base to Base
12.3275	10.6285	3.3313e-07	264.657	5.4926e-05	0.0013336	Base to Base
12.3321	34.2244	1.0727e-06	417.54	8.6654e-05	0.0033	Base to Base
12.336	30.5876	9.587e-07	298.693	6.1989e-05	0.0033335	Base to Base
12.3395	28.1275	8.8159e-07	300	6.2261e-05	0.0033508	Base to Base
12.3428	10.6833	3.3484e-07	266.007	5.5206e-05	0.0013336	Base to Base
12.3442	14.1998	4.4506e-07	348.901	7.2409e-05	0.0013499	Base to Base
12.3477	10.5489	3.3063e-07	187.814	3.8978e-05	0.0019836	Base to Base
12.3495	6.0862	1.9076e-07	149.825	3.1094e-05	0.0013499	Base to Base
12.3542	9.2172	2.8889e-07	232.211	4.8192e-05	0.0013163	Base to Base
12.3555	13.3629	4.1883e-07	334	6.9317e-05	0.0013336	Base to Base
12.3569	10.6823	3.3481e-07	267	5.5412e-05	0.0013336	Base to Base
12.3623	17.204	5.3922e-07	266.808	5.5372e-05	0.0019826	Base to Base
12.3789	12.0983	3.7919e-07	282.746	5.868e-05	0.001416	Base to Base
12.5458	8.3456	2.6157e-07	667	0.00013843	0.00041707	Base to Base
12.5539	4.3292	1.3569e-07	333	6.9109e-05	0.00043335	Base to Base
12.5575	20.807	6.5215e-07	1667	0.00034596	0.00041606	Base to Base
12.5751	4.1564	1.3027e-07	333	6.9109e-05	0.00041606	Base to Base
12.5827	8.6713	2.7178e-07	667	0.00013843	0.00043335	Base to Base
12.6016	4.1666	1.3059e-07	333	6.9109e-05	0.00041707	Base to Base
12.6028	8.3253	2.6094e-07	667	0.00013843	0.00041606	Base to Base
12.6033	12.5122	3.9217e-07	1000	0.00020754	0.00041707	Base to Base
12.6043	8.6713	2.7178e-07	667	0.00013843	0.00043335	Base to Base
12.6092	8.3253	2.6094e-07	667	0.00013843	0.00041606	Base to Base
12.6141	8.3456	2.6157e-07	667	0.00013843	0.00041707	Base to Base
12.6266	8.6713	2.7178e-07	667	0.00013843	0.00043335	Base to Base
12.6375	12.4817	3.9121e-07	1000	0.00020754	0.00041606	Base to Base
12.6382	4.1666	1.3059e-07	333	6.9109e-05	0.00041707	Base to Base
12.6409	8.6713	2.7178e-07	667	0.00013843	0.00043335	Base to Base
12.6425	8.3253	2.6094e-07	667	0.00013843	0.00041606	Base to Base
12.6625	13.0005	4.0747e-07	1000	0.00020754	0.00043335	Base to Base
12.6631	4.5019	1.411e-07	333	6.9109e-05	0.00045064	Base to Base
12.6735	4.3292	1.3569e-07	333	6.9109e-05	0.00043335	Base to Base
12.6787	14.0076	4.3903e-07	680.847	0.0001413	0.00069987	Base to Base
12.6806	8.6713	2.7178e-07	667	0.00013843	0.00043335	Base to Base
12.6873	4.1666	1.3059e-07	333	6.9109e-05	0.00041707	Base to Base
12.6907	4.1666	1.3059e-07	333	6.9109e-05	0.00041707	Base to Base
12.6917	4.1564	1.3027e-07	333	6.9109e-05	0.00041606	Base to Base
12.6932	4.1666	1.3059e-07	333	6.9109e-05	0.00041707	Base to Base
12.7013	4.3292	1.3569e-07	333	6.9109e-05	0.00043335	Base to Base
12.7549	4.3292	1.3569e-07	333	6.9109e-05	0.00043335	Base to Base
12.7556	4.5019	1.411e-07	333	6.9109e-05	0.00045064	Base to Base
12.7569	8.997	2.8199e-07	667	0.00013843	0.00044963	Base to Base
12.7578	9.0174	2.8263e-07	667	0.00013843	0.00045064	Base to Base
12.7729	8.3456	2.6157e-07	667	0.00013843	0.00041707	Base to Base
12.7855	8.3456	2.6157e-07	667	0.00013843	0.00041707	Base to Base
12.7894	8.6713	2.7178e-07	667	0.00013843	0.00043335	Base to Base
12.8216	8.3456	2.6157e-07	667	0.00013843	0.00041707	Base to Base
12.8275	13.4888	4.2277e-07	1000	0.00020754	0.00044963	Base to Base
12.8289	9.3227	2.922e-07	667	0.00013843	0.0004659	Base to Base
12.8309	4.1666	1.3059e-07	333	6.9109e-05	0.00041707	Base to Base
12.8367	8.3253	2.6094e-07	667	0.00013843	0.00041606	Base to Base
12.8523	4.3292	1.3569e-07	333	6.9109e-05	0.00043335	Base to Base
12.8564	8.6713	2.7178e-07	667	0.00013843	0.00043335	Base to Base
12.8639	9.343	2.9284e-07	667	0.00013843	0.00046692	Base to Base
12.8778	13.4888	4.2277e-07	1000	0.00020754	0.00044963	Base to Base
12.8901	8.3456	2.6157e-07	667	0.00013843	0.00041707	Base to Base
12.8939	4.1666	1.3059e-07	333	6.9109e-05	0.00041707	Base to Base
12.8956	4.3292	1.3569e-07	333	6.9109e-05	0.00043335	Base to Base
12.8978	8.3253	2.6094e-07	667	0.00013843	0.00041606	Base to Base
12.9041	8.3253	2.6094e-07	667	0.00013843	0.00041606	Base to Base
12.9063	4.1666	1.3059e-07	333	6.9109e-05	0.00041707	Base to Base
12.9148	4.1666	1.3059e-07	333	6.9109e-05	0.00041707	Base to Base
12.9153	8.6713	2.7178e-07	667	0.00013843	0.00043335	Base to Base
12.9234	4.1666	1.3059e-07	333	6.9109e-05	0.00041707	Base to Base
12.9473	8.3253	2.6094e-07	667	0.00013843	0.00041606	Base to Base
12.9505	20.8578	6.5374e-07	1667	0.00034596	0.00041707	Base to Base
12.9536	8.3253	2.6094e-07	667	0.00013843	0.00041606	Base to Base
12.9757	8.3253	2.6094e-07	667	0.00013843	0.00041606	Base to Base
12.9934	8.6713	2.7178e-07	667	0.00013843	0.00043335	Base to Base
12.9944	8.3253	2.6094e-07	667	0.00013843	0.00041606	Base to Base
13.0013	13.0005	4.0747e-07	1000	0.00020754	0.00043335	Base to Base
13.0073	8.3456	2.6157e-07	667	0.00013843	0.00041707	Base to Base
13.0105	8.3456	2.6157e-07	667	0.00013843	0.00041707	Base to Base
13.0134	8.3253	2.6094e-07	667	0.00013843	0.00041606	Base to Base
13.0189	8.3456	2.6157e-07	667	0.00013843	0.00041707	Base to Base
13.0279	13.5193	4.2373e-07	1000	0.00020754	0.00045064	Base to Base
13.0294	9.343	2.9284e-07	667	0.00013843	0.00046692	Base to Base
13.0306	9.0174	2.8263e-07	667	0.00013843	0.00045064	Base to Base
13.0319	4.1666	1.3059e-07	333	6.9109e-05	0.00041707	Base to Base
13.0411	8.3253	2.6094e-07	667	0.00013843	0.00041606	Base to Base
13.0457	8.3456	2.6157e-07	667	0.00013843	0.00041707	Base to Base
13.047	13.0005	4.0747e-07	1000	0.00020754	0.00043335	Base to Base
13.0547	8.6713	2.7178e-07	667	0.00013843	0.00043335	Base to Base
13.0622	4.1666	1.3059e-07	333	6.9109e-05	0.00041707	Base to Base
13.0723	8.3456	2.6157e-07	667	0.00013843	0.00041707	Base to Base
13.1079	8.3456	2.6157e-07	667	0.00013843	0.00041707	Base to Base
13.1117	8.6713	2.7178e-07	667	0.00013843	0.00043335	Base to Base
13.1282	9.3227	2.922e-07	667	0.00013843	0.0004659	Base to Base
13.1412	8.3456	2.6157e-07	667	0.00013843	0.00041707	Base to Base
13.1419	4.8271	1.5129e-07	333	6.9109e-05	0.00048319	Base to Base
13.1784	8.997	2.8199e-07	667	0.00013843	0.00044963	Base to Base
13.1825	16.6788	5.2276e-07	1333	0.00027664	0.00041707	Base to Base
13.21	4.1564	1.3027e-07	333	6.9109e-05	0.00041606	Base to Base
13.2351	4.1666	1.3059e-07	333	6.9109e-05	0.00041707	Base to Base
13.2383	4.3292	1.3569e-07	333	6.9109e-05	0.00043335	Base to Base
13.2517	12.4817	3.9121e-07	1000	0.00020754	0.00041606	Base to Base
13.2656	4.1564	1.3027e-07	333	6.9109e-05	0.00041606	Base to Base
13.2701	4.1666	1.3059e-07	333	6.9109e-05	0.00041707	Base to Base
13.272	4.1564	1.3027e-07	333	6.9109e-05	0.00041606	Base to Base
13.2786	4.6645	1.462e-07	333	6.9109e-05	0.00046692	Base to Base
13.3185	4.1666	1.3059e-07	333	6.9109e-05	0.00041707	Base to Base
13.3191	15.0146	4.706e-07	1000	0.00020754	0.00050049	Base to Base
13.3326	4.3292	1.3569e-07	333	6.9109e-05	0.00043335	Base to Base
13.3365	13.9771	4.3808e-07	1000	0.00020754	0.0004659	Base to Base
13.3431	4.1666	1.3059e-07	333	6.9109e-05	0.00041707	Base to Base
13.3473	4.1666	1.3059e-07	333	6.9109e-05	0.00041707	Base to Base
13.36	4.1564	1.3027e-07	333	6.9109e-05	0.00041606	Base to Base
13.3647	8.3456	2.6157e-07	667	0.00013843	0.00041707	Base to Base
13.3946	4.1666	1.3059e-07	333	6.9109e-05	0.00041707	Base to Base
13.412	4.3292	1.3569e-07	333	6.9109e-05	0.00043335	Base to Base
13.4316	4.1666	1.3059e-07	333	6.9109e-05	0.00041707	Base to Base
13.4388	8.3456	2.6157e-07	667	0.00013843	0.00041707	Base to Base
13.4554	4.3292	1.3569e-07	333	6.9109e-05	0.00043335	Base to Base
13.4711	4.1666	1.3059e-07	333	6.9109e-05	0.00041707	Base to Base
13.4733	4.5019	1.411e-07	333	6.9109e-05	0.00045064	Base to Base
13.5061	8.6713	2.7178e-07	667	0.00013843	0.00043335	Base to Base
13.507	8.3253	2.6094e-07	667	0.00013843	0.00041606	Base to Base
13.5097	8.3253	2.6094e-07	667	0.00013843	0.00041606	Base to Base
13.5122	4.1666	1.3059e-07	333	6.9109e-05	0.00041707	Base to Base
13.5184	4.3292	1.3569e-07	333	6.9109e-05	0.00043335	Base to Base
13.5228	4.3292	1.3569e-07	333	6.9109e-05	0.00043335	Base to Base
13.5288	4.1564	1.3027e-07	333	6.9109e-05	0.00041606	Base to Base
13.546	8.3456	2.6157e-07	667	0.00013843	0.00041707	Base to Base
13.5481	8.3456	2.6157e-07	667	0.00013843	0.00041707	Base to Base
13.5538	4.1564	1.3027e-07	333	6.9109e-05	0.00041606	Base to Base
13.5623	4.3292	1.3569e-07	333	6.9109e-05	0.00043335	Base to Base
13.5861	8.3456	2.6157e-07	667	0.00013843	0.00041707	Base to Base
13.592	12.5122	3.9217e-07	1000	0.00020754	0.00041707	Base to Base
13.5941	4.1666	1.3059e-07	333	6.9109e-05	0.00041707	Base to Base
13.6076	8.6713	2.7178e-07	667	0.00013843	0.00043335	Base to Base
13.6091	8.3456	2.6157e-07	667	0.00013843	0.00041707	Base to Base
13.6249	8.6713	2.7178e-07	667	0.00013843	0.00043335	Base to Base
13.6376	4.3292	1.3569e-07	333	6.9109e-05	0.00043335	Base to Base
13.6667	8.6713	2.7178e-07	667	0.00013843	0.00043335	Base to Base
13.6683	8.3253	2.6094e-07	667	0.00013843	0.00041606	Base to Base
13.6805	14.0076	4.3903e-07	1000	0.00020754	0.00046692	Base to Base
13.6856	8.6713	2.7178e-07	667	0.00013843	0.00043335	Base to Base
13.6917	4.1564	1.3027e-07	333	6.9109e-05	0.00041606	Base to Base
13.693	4.3292	1.3569e-07	333	6.9109e-05	0.00043335	Base to Base
13.6942	8.3253	2.6094e-07	667	0.00013843	0.00041606	Base to Base
13.6978	8.3456	2.6157e-07	667	0.00013843	0.00041707	Base to Base
13.7086	8.3253	2.6094e-07	667	0.00013843	0.00041606	Base to Base
13.7203	12.5122	3.9217e-07	1000	0.00020754	0.00041707	Base to Base
13.7211	8.6713	2.7178e-07	667	0.00013843	0.00043335	Base to Base
13.7313	4.3292	1.3569e-07	333	6.9109e-05	0.00043335	Base to Base
13.7319	12.5122	3.9217e-07	1000	0.00020754	0.00041707	Base to Base
13.7339	9.0174	2.8263e-07	667	0.00013843	0.00045064	Base to Base
13.742	8.3253	2.6094e-07	667	0.00013843	0.00041606	Base to Base
13.7573	12.4817	3.9121e-07	1000	0.00020754	0.00041606	Base to Base
13.7598	4.1564	1.3027e-07	333	6.9109e-05	0.00041606	Base to Base
13.7738	8.3456	2.6157e-07	667	0.00013843	0.00041707	Base to Base
13.7917	9.0174	2.8263e-07	667	0.00013843	0.00045064	Base to Base
13.7967	12.5122	3.9217e-07	1000	0.00020754	0.00041707	Base to Base
13.8125	12.4817	3.9121e-07	1000	0.00020754	0.00041606	Base to Base
13.8419	4.3292	1.3569e-07	333	6.9109e-05	0.00043335	Base to Base
13.8525	4.1564	1.3027e-07	333	6.9109e-05	0.00041606	Base to Base
13.8641	8.3456	2.6157e-07	667	0.00013843	0.00041707	Base to Base
13.8742	8.3456	2.6157e-07	667	0.00013843	0.00041707	Base to Base
13.8797	4.6645	1.462e-07	333	6.9109e-05	0.00046692	Base to Base
13.9023	4.1666	1.3059e-07	333	6.9109e-05	0.00041707	Base to Base
13.9093	8.3253	2.6094e-07	667	0.00013843	0.00041606	Base to Base
13.911	8.3456	2.6157e-07	667	0.00013843	0.00041707	Base to Base
13.9135	8.3456	2.6157e-07	667	0.00013843	0.00041707	Base to Base
13.9182	8.3456	2.6157e-07	667	0.00013843	0.00041707	Base to Base
13.9188	12.4817	3.9121e-07	1000	0.00020754	0.00041606	Base to Base
13.9351	4.3292	1.3569e-07	333	6.9109e-05	0.00043335	Base to Base
13.941	16.6788	5.2276e-07	1333	0.00027664	0.00041707	Base to Base
13.9466	8.3253	2.6094e-07	667	0.00013843	0.00041606	Base to Base
13.947	8.997	2.8199e-07	667	0.00013843	0.00044963	Base to Base
13.9525	8.3253	2.6094e-07	667	0.00013843	0.00041606	Base to Base
13.9557	13.0005	4.0747e-07	1000	0.00020754	0.00043335	Base to Base
13.9647	4.3292	1.3569e-07	333	6.9109e-05	0.00043335	Base to Base
13.9679	4.1564	1.3027e-07	333	6.9109e-05	0.00041606	Base to Base
13.9773	4.1666	1.3059e-07	333	6.9109e-05	0.00041707	Base to Base
13.9871	4.3292	1.3569e-07	333	6.9109e-05	0.00043335	Base to Base
13.9969	8.6713	2.7178e-07	667	0.00013843	0.00043335	Base to Base
13.9997	8.3456	2.6157e-07	667	0.00013843	0.00041707	Base to Base
